# Supplementary material for: Effect of transport and rest stop duration on the welfare of conditioned cattle transported by road
Source: PLoS One. 2020 Mar 2;15(3):e0228492. doi: 10.1371/journal.pone.0228492 (PMC7051828; doi:10.1371/journal.pone.0228492)
Supplement: S1 Dataset — (XLSX) [file pone.0228492.s002.xlsx]

## Sheet: Treatments
Transport
1	12 h
2	36 h
Rest
1	0 h
2	4 h
3	8 h
4	12 h
Covariates

## Sheet: NEFA
Animal ID	Transport	Rest	Pen	Group	Time	NEFA	FS (m/s)	Time of day
3	1	1	8	1	1	0.119892	1.71233	15.9
5	1	1	8	1	1	0.104453	3.5461	15.8667
6	1	1	8	1	1	0.119892	2.82885	15.8
13	1	1	9	1	1	0.13092	2.89017	15.5833
15	1	1	9	1	1	0.0978362	2.66667	15.45
20	1	1	9	1	1	0.093425	2.15983	15.7167
22	2	1	7	1	1	0.115481	2.48756	16.3167
28	2	1	7	1	1	0.119892	2.22469	16.9833
29	2	1	7	1	1	0.161799	3.34448	17.1333
31	2	1	12	1	1	0.238995	4.6729	16.6167
33	2	1	12	1	1	0.164004	2.83688	16.5
36	2	1	12	1	1	0.0890137	2.21239	16.1
42	1	2	5	1	1	0.23679	2.42718	16.6667
43	1	2	5	1	1	0.175033	4.02414	16.6333
46	1	2	5	1	1	0.150771	1.28287	16.1333
52	1	2	15	1	1	0.137537	4.16667	16.3667
53	1	2	15	1	1	0.0846025	3.02572	16.45
58	1	2	15	1	1	0.093425	4.93827	16.4833
62	2	2	2	1	1	0.0868081	2.59067	15.9
64	2	2	2	1	1	0.117687	3.83142	15.9667
69	2	2	11	1	1	0.168416	3.02115	15.7
72	2	2	11	1	1	0.135332	2.8169	17.0333
76	2	2	11	1	1	0.0956306	2.20264	16.4333
80	2	2	11	1	1	0.115481	4.0568	16.25
82	1	3	6	1	1	0.128715	2.20507	16.0333
84	1	3	6	1	1	0.13092	2.10084	16.4
89	1	3	6	1	1	0.0912194	3.30579	16.7667
94	1	3	10	1	1	0.0978362	4.2735	16.0833
96	1	3	10	1	1	0.119892	2.10526	16.3
98	1	3	10	1	1	0.0956306	2.68097	15.9833
104	2	3	4	1	1	0.113275	4.4843	16.9167
107	2	3	4	1	1	0.247818	4.85437	17.2333
110	2	3	4	1	1	0.122098	2.26757	17.1
111	2	3	14	1	1	0.164201	3.53982	16.6833
113	2	3	14	1	1	0.0823969	1.98216	16.7667
117	2	3	14	1	1	0.168416	1.71674	16.3667
123	1	4	1	1	1	0.0978362	3.04414	16.2333
125	1	4	1	1	1	0.199294	5.44959	16.55
126	1	4	1	1	1	0.21698	2.1097	16.5833
132	1	4	13	1	1	0.174451	2.10084	16.9833
135	1	4	13	1	1	0.200441	3.4965	16.8
138	1	4	13	1	1	0.143736	0.993049	16.85
141	2	4	3	1	1	0.160275	1.35501	16.5667
142	2	4	3	1	1	0.200441	3.24149	17.2833
147	2	4	3	1	1	0.209892	2.68097	16.7833
152	2	4	16	1	1	0.207529	3.91389	15.7833
155	2	4	16	1	1	0.141373	3.26797	15.8333
159	2	4	16	1	1	0.167363	2.43013	15.6167
162	1	1	39	2	1	0.123958	2.17391	16.1333
167	1	1	39	2	1	0.148161	2.03874	16.2333
168	1	1	39	2	1	0.304382	3.4965	17
172	1	1	45	2	1	0.104155	4.20168	15.5333
175	1	1	45	2	1	0.104155	1.30039	15.4167
177	1	1	45	2	1	0.0843524	2.08117	16.3833
181	2	1	37	2	1	0.130559	2.98954	16.5833
188	2	1	37	2	1	0.209769	4.53515	16.9833
190	2	1	37	2	1	0.13716	.	15.5
191	2	1	48	2	1	0.0865527	1.97239	15.8667
194	2	1	48	2	1	0.126158	4.4843	16.1167
195	2	1	48	2	1	0.13716	3.75235	16.75
203	1	2	36	2	1	0.108556	3.4904	15.5
205	1	2	36	2	1	0.134959	3.61664	16.6167
208	1	2	36	2	1	0.130559	1.74978	16.8667
212	1	2	46	2	1	0.0909533	3.08642	15.85
214	1	2	46	2	1	0.106355	4.62963	15.75
215	1	2	46	2	1	0.152562	3.0303	15.5833
225	2	2	33	2	1	0.216057	3.9604	15.8333
228	2	2	33	2	1	0.146764	4.56621	16.0833
230	2	2	33	2	1	0.164679	2.60417	16.4833
232	2	2	44	2	1	0.200508	2.26757	16.5167
236	2	2	44	2	1	0.254251	0.854336	16.4167
239	2	2	44	2	1	0.115414	4.90196	15.6333
245	1	3	35	2	1	0.330387	3.96825	16.9667
248	1	3	35	2	1	0.189311	2.02429	16.1833
250	1	3	35	2	1	0.355019	1.74825	16.8
251	1	3	41	2	1	0.117654	2.08333	16.55
255	1	3	41	2	1	0.124371	3.17965	16.0167
258	1	3	41	2	1	0.137807	3.22061	16.4333
262	2	3	40	2	1	0.131089	3.62319	16.25
264	2	3	40	2	1	0.12885	2.6178	16.3167
268	2	3	40	2	1	0.196029	4.3956	16.35
276	2	3	43	2	1	0.146764	3.86847	16.2
277	2	3	43	2	1	0.175875	3.66972	15.4
279	2	3	43	2	1	0.117654	2.886	15.65
283	1	4	34	2	1	0.0907819	2.46609	15.9333
284	1	4	34	2	1	0.234097	2.54453	16.7167
287	1	4	34	2	1	0.140047	4.31965	16.5167
293	1	4	47	2	1	0.155722	3.08166	16.0833
296	1	4	47	2	1	0.135568	2.17628	16.4667
299	1	4	47	2	1	0.173636	3.90625	16.65
305	2	4	38	2	1	0.173636	4.51467	17.0833
307	2	4	38	2	1	0.189311	3.92157	15.9167
309	2	4	38	2	1	0.12885	3.34448	16.9333
311	2	4	42	2	1	0.211704	3.40716	16.8833
316	2	4	42	2	1	0.1602	3.77358	16.8167
320	2	4	42	2	1	0.19379	3.16456	17.1167
3	1	1	8	1	2	0.524133	1.71233	6.31667
5	1	1	8	1	2	0.43435	3.5461	6.4
6	1	1	8	1	2	0.46034	2.82885	6.13333
13	1	1	9	1	2	0.597377	2.89017	6.1
15	1	1	9	1	2	0.302038	2.66667	6.35
20	1	1	9	1	2	0.323302	2.15983	6.41667
22	2	1	7	1	2	0.779306	2.48756	5.95
28	2	1	7	1	2	0.528858	2.22469	6
29	2	1	7	1	2	1.19987	3.34448	6.25
31	2	1	12	1	2	1.03212	4.6729	6.05
33	2	1	12	1	2	0.370556	2.83688	5.88333
36	2	1	12	1	2	0.774581	2.21239	5.85
42	1	2	5	1	2	0.431987	2.42718	7.38333
43	1	2	5	1	2	0.339841	4.02414	8.13333
46	1	2	5	1	2	0.545397	1.28287	7.48333
52	1	2	15	1	2	0.467428	4.16667	8.16667
53	1	2	15	1	2	0.505231	3.02572	8.06667
58	1	2	15	1	2	0.403634	4.93827	8.03333
62	2	2	2	1	2	0.651719	2.59067	7.8
64	2	2	2	1	2	0.774581	3.83142	6.9
69	2	2	11	1	2	0.517045	3.02115	7.18333
72	2	2	11	1	2	0.710787	2.8169	6.66667
76	2	2	11	1	2	0.703699	2.20264	6.71667
80	2	2	11	1	2	0.630455	4.0568	7.06667
82	1	3	6	1	2	0.46034	2.20507	7.68333
84	1	3	6	1	2	0.441438	2.10084	6.95
89	1	3	6	1	2	0.474516	3.30579	7.73333
94	1	3	10	1	2	0.590289	4.2735	7.88333
96	1	3	10	1	2	0.511138	2.10526	6.83333
98	1	3	10	1	2	0.49386	2.68097	6.81667
104	2	3	4	1	2	0.602465	4.4843	7.91667
107	2	3	4	1	2	0.528416	4.85437	7.85
110	2	3	4	1	2	0.614806	2.26757	8.1
111	2	3	14	1	2	0.661704	3.53982	8.33333
113	2	3	14	1	2	0.730817	1.98216	7.33333
117	2	3	14	1	2	0.762904	1.71674	7.41667
123	1	4	1	1	2	0.43462	3.04414	7.45
125	1	4	1	1	2	0.720943	5.44959	7.21667
126	1	4	1	1	2	0.785119	2.1097	6.56667
132	1	4	13	1	2	0.521011	2.10084	7.31667
135	1	4	13	1	2	0.419811	3.4965	8
138	1	4	13	1	2	0.58025	0.993049	7.83333
141	2	4	3	1	2	0.985052	1.35501	6.78333
142	2	4	3	1	2	0.518543	3.24149	6.48333
147	2	4	3	1	2	1.27631	2.68097	6.51667
152	2	4	16	1	2	0.829549	3.91389	5.78333
155	2	4	16	1	2	0.785119	3.26797	7.61667
159	2	4	16	1	2	1.1134	2.43013	7.56667
162	1	1	39	2	2	0.31919	2.17391	6.18333
167	1	1	39	2	2	0.278883	2.03874	6.13333
168	1	1	39	2	2	0.41772	3.4965	6.05
172	1	1	45	2	2	0.25649	4.20168	6.1
175	1	1	45	2	2	0.473702	1.30039	6.01667
177	1	1	45	2	2	0.563274	2.08117	5.96667
181	2	1	37	2	2	0.594624	2.98954	5.8
188	2	1	37	2	2	0.881254	4.53515	5.76667
190	2	1	37	2	2	0.151047	.	5.53333
191	2	1	48	2	2	0.690515	1.97239	5.7
194	2	1	48	2	2	0.830956	4.4843	5.66667
195	2	1	48	2	2	0.772996	3.75235	5.91667
203	1	2	36	2	2	0.244673	3.4904	7.21667
205	1	2	36	2	2	0.465365	3.61664	6.3
208	1	2	36	2	2	0.246903	1.74978	7.7
212	1	2	46	2	2	0.556763	3.08642	6.66667
214	1	2	46	2	2	0.387195	4.62963	8.2
215	1	2	46	2	2	0.349446	3.0303	7.93333
225	2	2	33	2	2	0.293716	3.9604	6.63333
228	2	2	33	2	2	0.759621	4.56621	7.38333
230	2	2	33	2	2	0.73287	2.60417	6.5
232	2	2	44	2	2	0.351675	2.26757	7.01667
236	2	2	44	2	2	0.868852	0.854336	6.6
239	2	2	44	2	2	0.764079	4.90196	6.83333
245	1	3	35	2	2	0.712807	3.96825	8.01667
248	1	3	35	2	2	0.186714	2.02429	6.58333
250	1	3	35	2	2	0.235757	1.74825	7.3
251	1	3	41	2	2	0.122067	2.08333	7.68333
255	1	3	41	2	2	0.304862	3.17965	6.7
258	1	3	41	2	2	0.164422	3.22061	6.98333
262	2	3	40	2	2	0.39403	3.62319	8.05
264	2	3	40	2	2	0.603576	2.6178	7.6
268	2	3	40	2	2	0.302633	4.3956	6.76667
276	2	3	43	2	2	0.964708	3.86847	8.16667
277	2	3	43	2	2	0.659306	3.66972	6.35
279	2	3	43	2	2	0.347217	2.886	7.95
283	1	4	34	2	2	0.42301	2.46609	7.1
284	1	4	34	2	2	0.213464	2.54453	8.28333
287	1	4	34	2	2	0.126525	4.31965	7.83333
293	1	4	47	2	2	0.202318	3.08166	7.48333
296	1	4	47	2	2	0.249132	2.17628	7.75
299	1	4	47	2	2	0.173339	3.90625	8.11667
305	2	4	38	2	2	0.278112	4.51467	7.53333
307	2	4	38	2	2	0.222381	3.92157	7.86667
309	2	4	38	2	2	0.275882	3.34448	8.33333
311	2	4	42	2	2	0.699432	3.40716	8.21667
316	2	4	42	2	2	0.83109	3.77358	6.93333
320	2	4	42	2	2	1.15283	3.16456	8.25
42	1	2	5	1	3	0.338357	2.42718	12.55
43	1	2	5	1	3	0.244561	4.02414	12.4667
46	1	2	5	1	3	0.540757	1.28287	12.3167
52	1	2	15	1	3	0.31861	4.16667	12.4333
53	1	2	15	1	3	0.227283	3.02572	12.2333
58	1	2	15	1	3	0.200132	4.93827	12.0333
62	2	2	2	1	3	0.459303	2.59067	12.35
64	2	2	2	1	3	0.545694	3.83142	12.15
69	2	2	11	1	3	0.706134	3.02115	12.2
72	2	2	11	1	3	0.486455	2.8169	12.5833
76	2	2	11	1	3	0.59506	2.20264	12.4167
80	2	2	11	1	3	0.429684	4.0568	12.1
82	1	3	6	1	3	0.116209	2.20507	15.9333
84	1	3	6	1	3	0.148297	2.10084	16.1167
89	1	3	6	1	3	0.128161	3.30579	16.0167
94	1	3	10	1	3	0.177917	4.2735	16.3667
96	1	3	10	1	3	0.205068	2.10526	16.4167
98	1	3	10	1	3	0.192727	2.68097	16.1833
104	2	3	4	1	3	0.79485	4.4843	16.3333
107	2	3	4	1	3	0.809843	4.85437	16.3833
110	2	3	4	1	3	0.267572	2.26757	16.1
111	2	3	14	1	3	0.262574	3.53982	16.4667
113	2	3	14	1	3	0.325047	1.98216	16.2167
117	2	3	14	1	3	0.235085	1.71674	16.4333
123	1	4	1	1	3	0.107639	3.04414	20.6
125	1	4	1	1	3	0.497475	5.44959	20.4167
126	1	4	1	1	3	0.159696	2.1097	20.6333
132	1	4	13	1	3	0.210096	2.10084	20.0667
135	1	4	13	1	3	0.2001	3.4965	20.35
138	1	4	13	1	3	0.0801505	0.993049	20.5833
141	2	4	3	1	3	0.287563	1.35501	20.2833
142	2	4	3	1	3	0.212595	3.24149	20.45
147	2	4	3	1	3	0.562447	2.68097	20.3833
152	2	4	16	1	3	0.29506	3.91389	20.0333
155	2	4	16	1	3	0.192603	3.26797	20.1833
159	2	4	16	1	3	0.320049	2.43013	20.5
203	1	2	36	2	3	0.143929	3.4904	12.45
205	1	2	36	2	3	0.296957	3.61664	12.3333
208	1	2	36	2	3	0.399999	1.74978	12.2667
212	1	2	46	2	3	0.156064	3.08642	12.4167
214	1	2	46	2	3	0.387381	4.62963	12.1667
215	1	2	46	2	3	0.494628	3.0303	12.0167
225	2	2	33	2	3	0.620802	3.9604	12.5333
228	2	2	33	2	3	0.906794	4.56621	12.2333
230	2	2	33	2	3	0.212842	2.60417	12.3
232	2	2	44	2	3	1.0603	2.26757	12.1167
236	2	2	44	2	3	1.10657	0.854336	12.0833
239	2	2	44	2	3	0.456776	4.90196	12.5
245	1	3	35	2	3	0.435748	3.96825	16.4333
248	1	3	35	2	3	0.151858	2.02429	16.2667
250	1	3	35	2	3	0.242282	1.74825	16.3667
251	1	3	41	2	3	0.128726	2.08333	16.05
255	1	3	41	2	3	0.151858	3.17965	16.15
258	1	3	41	2	3	0.214945	3.22061	16.0833
262	2	3	40	2	3	0.259105	3.62319	15.8833
264	2	3	40	2	3	0.334809	2.6178	15.9667
268	2	3	40	2	3	0.315883	4.3956	15.9167
276	2	3	43	2	3	0.528275	3.86847	16.3333
277	2	3	43	2	3	0.370558	3.66972	16.3
279	2	3	43	2	3	0.429439	2.886	16.4667
283	1	4	34	2	3	0.158167	2.46609	20.25
284	1	4	34	2	3	0.23387	2.54453	20.1333
287	1	4	34	2	3	0.187607	4.31965	19.9667
293	1	4	47	2	3	0.162372	3.08166	20.35
296	1	4	47	2	3	0.320089	2.17628	20.0167
299	1	4	47	2	3	0.336912	3.90625	20.4167
305	2	4	38	2	3	0.465188	4.51467	20.2833
307	2	4	38	2	3	1.07713	3.92157	20.2
309	2	4	38	2	3	0.944646	3.34448	20.05
311	2	4	42	2	3	0.698608	3.40716	20.1167
316	2	4	42	2	3	0.362147	3.77358	20.3167
320	2	4	42	2	3	0.479908	3.16456	20.3833
3	1	1	8	1	4	0.537458	1.71233	11.0167
5	1	1	8	1	4	0.459991	3.5461	11.4667
6	1	1	8	1	4	0.639915	2.82885	11.3167
13	1	1	9	1	4	0.622422	2.89017	10.9667
15	1	1	9	1	4	0.395018	2.66667	11.1833
20	1	1	9	1	4	0.574942	2.15983	11.25
22	2	1	7	1	4	1.34462	2.48756	10.9167
28	2	1	7	1	4	0.797348	2.22469	11.35
29	2	1	7	1	4	1.27965	3.34448	11.3667
31	2	1	12	1	4	0.904803	4.6729	11.4167
33	2	1	12	1	4	0.714883	2.83688	11.1333
36	2	1	12	1	4	0.804845	2.21239	11.05
42	1	2	5	1	4	0.345039	2.42718	16.9167
43	1	2	5	1	4	0.472485	4.02414	16.9667
46	1	2	5	1	4	0.415009	1.28287	17.3833
52	1	2	15	1	4	0.577441	4.16667	17.2667
53	1	2	15	1	4	0.467487	3.02572	17.2
58	1	2	15	1	4	0.677399	4.93827	17.15
62	2	2	2	1	4	0.582439	2.59067	17.1
64	2	2	2	1	4	0.782355	3.83142	17.1667
69	2	2	11	1	4	0.583302	3.02115	17.3
72	2	2	11	1	4	0.448716	2.8169	16.8333
76	2	2	11	1	4	0.688728	2.20264	17.0833
80	2	2	11	1	4	0.213189	4.0568	17.4
82	1	3	6	1	4	0.193002	2.20507	21.3667
84	1	3	6	1	4	0.210946	2.10084	21.2167
89	1	3	6	1	4	0.240107	3.30579	21.1333
94	1	3	10	1	4	0.533954	4.2735	20.95
96	1	3	10	1	4	0.498064	2.10526	21.1667
98	1	3	10	1	4	0.480119	2.68097	21.3167
104	2	3	4	1	4	1.23156	4.4843	21.1167
107	2	3	4	1	4	0.536197	4.85437	21.05
110	2	3	4	1	4	0.872662	2.26757	21.45
111	2	3	14	1	4	0.305157	3.53982	21
113	2	3	14	1	4	0.524981	1.98216	21.2833
117	2	3	14	1	4	0.457688	1.71674	20.9167
123	1	4	1	1	4	0.347776	3.04414	0.983333
125	1	4	1	1	4	1.00501	5.44959	1.01667
126	1	4	1	1	4	0.224405	2.1097	1.11667
132	1	4	13	1	4	0.33656	2.10084	1.45
135	1	4	13	1	4	0.33656	3.4965	0.933333
138	1	4	13	1	4	0.181786	0.993049	1.2
141	2	4	3	1	4	0.493578	1.35501	1.3
142	2	4	3	1	4	0.201974	3.24149	1.06667
147	2	4	3	1	4	0.673026	2.68097	0.866667
152	2	4	16	1	4	0.724617	3.91389	1.36667
155	2	4	16	1	4	0.339893	3.26797	1.48333
159	2	4	16	1	4	0.666297	2.43013	1.4
162	1	1	39	2	4	0.44634	2.17391	11.4
167	1	1	39	2	4	0.480287	2.03874	10.9167
168	1	1	39	2	4	0.452705	3.4965	11.2667
172	1	1	45	2	4	0.423002	4.20168	11.1
175	1	1	45	2	4	0.524842	1.30039	11.3667
177	1	1	45	2	4	0.660629	2.08117	11.3167
181	2	1	37	2	4	0.904622	2.98954	10.9667
188	2	1	37	2	4	1.2844	4.53515	11.0667
190	2	1	37	2	4	0.44634	.	11.15
191	2	1	48	2	4	1.14013	1.97239	10.9833
194	2	1	48	2	4	1.06163	4.4843	11.1833
195	2	1	48	2	4	1.14225	3.75235	11.0167
203	1	2	36	2	4	0.289337	3.4904	17.4667
205	1	2	36	2	4	0.847336	3.61664	17.3333
208	1	2	36	2	4	0.571519	1.74978	17.4
212	1	2	46	2	4	0.671238	3.08642	17.3
214	1	2	46	2	4	0.609709	4.62963	16.8833
215	1	2	46	2	4	0.86431	3.0303	17.1833
225	2	2	33	2	4	0.900378	3.9604	17.4333
228	2	2	33	2	4	0.82612	4.56621	17.0167
230	2	2	33	2	4	0.348743	2.60417	17.2167
232	2	2	44	2	4	1.18256	2.26757	17.1167
236	2	2	44	2	4	0.681846	0.854336	17.4833
239	2	2	44	2	4	0.427245	4.90196	17.25
245	1	3	35	2	4	1.15286	3.96825	21.1333
248	1	3	35	2	4	0.416637	2.02429	21.0333
250	1	3	35	2	4	0.234173	1.74825	21.0833
251	1	3	41	2	4	0.285093	2.08333	21.2667
255	1	3	41	2	4	0.336013	3.17965	20.9333
258	1	3	41	2	4	0.596979	3.22061	20.9833
262	2	3	40	2	4	0.630926	3.62319	21.3333
264	2	3	40	2	4	0.499382	2.6178	20.8833
268	2	3	40	2	4	0.613952	4.3956	21.3667
276	2	3	43	2	4	0.476044	3.86847	21.4
277	2	3	43	2	4	0.652143	3.66972	20.9
279	2	3	43	2	4	0.346622	2.886	21.2
283	1	4	34	2	4	0.15355	2.46609	1.36667
284	1	4	34	2	4	0.503625	2.54453	1.15
287	1	4	34	2	4	0.402669	4.31965	1.21667
293	1	4	47	2	4	0.353906	3.08166	1.3
296	1	4	47	2	4	0.51645	2.17628	1.03333
299	1	4	47	2	4	0.641841	3.90625	1.28333
305	2	4	38	2	4	0.820639	4.51467	1.05
307	2	4	38	2	4	1.49868	3.92157	0.983333
309	2	4	38	2	4	1.06213	3.34448	1.4
311	2	4	42	2	4	0.936742	3.40716	1.25
316	2	4	42	2	4	0.862436	3.77358	0.9
320	2	4	42	2	4	0.881013	3.16456	1.11667
3	1	1	8	1	5	0.132438	1.71233	18.3333
5	1	1	8	1	5	0.0920618	3.5461	18.3
6	1	1	8	1	5	0.114493	2.82885	18.25
13	1	1	9	1	5	0.103277	2.89017	18.3833
15	1	1	9	1	5	0.11225	2.66667	18.45
20	1	1	9	1	5	0.096548	2.15983	18.5
22	2	1	7	1	5	0.517838	2.48756	18.0833
28	2	1	7	1	5	0.27824	2.22469	18.1833
29	2	1	7	1	5	0.776209	3.34448	18.1333
31	2	1	12	1	5	0.587788	4.6729	17.95
33	2	1	12	1	5	0.270067	2.83688	17.9833
36	2	1	12	1	5	0.483402	2.21239	18.0333
42	1	2	5	1	5	0.240393	2.42718	0.233333
43	1	2	5	1	5	0.430171	4.02414	0.333333
46	1	2	5	1	5	0.309824	1.28287	0.283333
52	1	2	15	1	5	0.203364	4.16667	0.1
53	1	2	15	1	5	0.131618	3.02572	0.15
58	1	2	15	1	5	0.170962	4.93827	0.05
62	2	2	2	1	5	0.245022	2.59067	0
64	2	2	2	1	5	0.282052	3.83142	23.95
69	2	2	11	1	5	0.330654	3.02115	23.8833
72	2	2	11	1	5	0.159391	2.8169	0.433333
76	2	2	11	1	5	0.249651	2.20264	0.483333
80	2	2	11	1	5	0.138561	4.0568	0.533333
82	1	3	6	1	5	0.194106	2.20507	4.55
84	1	3	6	1	5	0.374626	2.10084	4.36667
89	1	3	6	1	5	0.30751	3.30579	4.43333
94	1	3	10	1	5	0.332968	4.2735	4.66667
96	1	3	10	1	5	0.228822	2.10526	4.73333
98	1	3	10	1	5	0.203364	2.68097	4.61667
104	2	3	4	1	5	0.879158	4.4843	4.18333
107	2	3	4	1	5	0.275109	4.85437	4.1
110	2	3	4	1	5	0.300567	2.26757	4.25
111	2	3	14	1	5	0.425542	3.53982	3.93333
113	2	3	14	1	5	0.39777	1.98216	3.98333
117	2	3	14	1	5	0.300567	1.71674	4.01667
123	1	4	1	1	5	0.39777	3.04414	8.06667
125	1	4	1	1	5	0.610692	5.44959	7.95
126	1	4	1	1	5	0.643093	2.1097	8.11667
132	1	4	13	1	5	0.478773	2.10084	8.85
135	1	4	13	1	5	0.316767	3.4965	8.75
138	1	4	13	1	5	0.328339	0.993049	8.78333
141	2	4	3	1	5	0.513488	1.35501	8.46667
142	2	4	3	1	5	0.460258	3.24149	8.6
147	2	4	3	1	5	0.666236	2.68097	8.53333
152	2	4	16	1	5	0.383884	3.91389	8.28333
155	2	4	16	1	5	0.221878	3.26797	8.25
159	2	4	16	1	5	0.464887	2.43013	8.41667
162	1	1	39	2	5	0.202972	2.17391	18.4333
167	1	1	39	2	5	0.128666	2.03874	18.45
168	1	1	39	2	5	0.254057	3.4965	18.4
172	1	1	45	2	5	0.207616	4.20168	18.1667
175	1	1	45	2	5	0.124022	1.30039	18.1833
177	1	1	45	2	5	0.100802	2.08117	18.1167
181	2	1	37	2	5	0.602366	2.98954	18.2833
188	2	1	37	2	5	0.920488	4.53515	18.3333
190	2	1	37	2	5	0.388737	.	18.2667
191	2	1	48	2	5	0.507162	1.97239	18.0667
194	2	1	48	2	5	0.66274	4.4843	17.95
195	2	1	48	2	5	0.646485	3.75235	15.9833
203	1	2	36	2	5	0.0984797	3.4904	0.2
205	1	2	36	2	5	0.170463	3.61664	0.283333
208	1	2	36	2	5	0.307465	1.74978	0.216667
212	1	2	46	2	5	0.154209	3.08642	0.116667
214	1	2	46	2	5	0.242447	4.62963	0.0666667
215	1	2	46	2	5	0.374804	3.0303	0.05
225	2	2	33	2	5	0.815995	3.9604	23.9667
228	2	2	33	2	5	0.372482	4.56621	23.9
230	2	2	33	2	5	0.261024	2.60417	23.9333
232	2	2	44	2	5	0.497873	2.26757	0.333333
236	2	2	44	2	5	0.414279	0.854336	0.366667
239	2	2	44	2	5	0.377127	4.90196	0.433333
245	1	3	35	2	5	0.553603	3.96825	4.01667
248	1	3	35	2	5	0.20065	2.02429	3.91667
250	1	3	35	2	5	0.272634	1.74825	3.93333
251	1	3	41	2	5	0.137955	2.08333	4.25
255	1	3	41	2	5	0.150549	3.17965	4.21667
258	1	3	41	2	5	0.180038	3.22061	4.26667
262	2	3	40	2	5	0.268505	3.62319	4.31667
264	2	3	40	2	5	0.193649	2.6178	4.4
268	2	3	40	2	5	0.531638	4.3956	4.36667
276	2	3	43	2	5	0.307068	3.86847	4.15
277	2	3	43	2	5	0.254895	3.66972	4.08333
279	2	3	43	2	5	0.304799	2.886	4.05
283	1	4	34	2	5	0.159623	2.46609	7.96667
284	1	4	34	2	5	0.322947	2.54453	7.93333
287	1	4	34	2	5	0.184575	4.31965	8
293	1	4	47	2	5	0.236748	3.08166	8.15
296	1	4	47	2	5	0.320678	2.17628	8.18333
299	1	4	47	2	5	0.425024	3.90625	8.1
305	2	4	38	2	5	0.694962	4.51467	8.33333
307	2	4	38	2	5	0.524833	3.92157	8.25
309	2	4	38	2	5	0.325215	3.34448	8.4
311	2	4	42	2	5	0.563395	3.40716	8.6
316	2	4	42	2	5	0.45905	3.77358	8.45
320	2	4	42	2	5	0.549785	3.16456	8.53333
3	1	1	8	1	6	0.186464	1.71233	11.3833
5	1	1	8	1	6	0.215217	3.5461	11.4167
6	1	1	8	1	6	0.143929	2.82885	11.3167
13	1	1	9	1	6	0.162134	2.89017	11.5167
15	1	1	9	1	6	0.126746	2.66667	11.5
20	1	1	9	1	6	0.153287	2.15983	11.5333
22	2	1	7	1	6	0.228488	2.48756	11.1333
28	2	1	7	1	6	0.195311	2.22469	11.0833
29	2	1	7	1	6	0.201946	3.34448	11.2
31	2	1	12	1	6	0.383312	4.6729	10.9167
33	2	1	12	1	6	0.465147	2.83688	11.0167
36	2	1	12	1	6	0.279358	2.21239	10.9833
42	1	2	5	1	6	0.3435	2.42718	17.3333
43	1	2	5	1	6	0.325806	4.02414	17.3
46	1	2	5	1	6	0.221852	1.28287	17.4167
52	1	2	15	1	6	0.186464	4.16667	17.0333
53	1	2	15	1	6	0.217429	3.02572	16.9667
58	1	2	15	1	6	0.140017	4.93827	16.9833
62	2	2	2	1	6	0.175405	2.59067	17.2
64	2	2	2	1	6	0.155499	3.83142	17.1
69	2	2	11	1	6	0.248394	3.02115	17.1667
72	2	2	11	1	6	0.148864	2.8169	17.5667
76	2	2	11	1	6	0.120111	2.20264	17.45
80	2	2	11	1	6	0.140017	4.0568	17.55
82	1	3	6	1	6	0.215217	2.20507	21.3333
84	1	3	6	1	6	0.20637	2.10084	21.3667
89	1	3	6	1	6	0.111264	3.30579	21.4
94	1	3	10	1	6	0.141676	4.2735	21.4833
96	1	3	10	1	6	0.193099	2.10526	21.5167
98	1	3	10	1	6	0.126746	2.68097	21.55
104	2	3	4	1	6	0.217429	4.4843	21.2
107	2	3	4	1	6	0.290417	4.85437	21.25
110	2	3	4	1	6	0.122323	2.26757	21.1333
111	2	3	14	1	6	0.199735	3.53982	21.05
113	2	3	14	1	6	0.213005	1.98216	21.0833
117	2	3	14	1	6	0.235123	1.71674	21
123	1	4	1	1	6	0.188676	3.04414	1.26667
125	1	4	1	1	6	0.204158	5.44959	1.2
126	1	4	1	1	6	0.184524	2.1097	1.23333
132	1	4	13	1	6	0.184524	2.10084	1.38333
135	1	4	13	1	6	0.297306	3.4965	1.43333
138	1	4	13	1	6	0.184524	0.993049	1.48333
141	2	4	3	1	6	0.189223	1.35501	1.11667
142	2	4	3	1	6	0.168076	3.24149	1
147	2	4	3	1	6	0.165727	2.68097	1.08333
152	2	4	16	1	6	0.276159	3.91389	1.63333
155	2	4	16	1	6	0.170426	3.26797	1.6
159	2	4	16	1	6	0.224467	2.43013	1.68333
162	1	1	39	2	6	0.24809	2.17391	11.5667
167	1	1	39	2	6	0.173233	2.03874	11.6
168	1	1	39	2	6	0.488539	3.4965	11.5167
172	1	1	45	2	6	0.157443	4.20168	11.15
175	1	1	45	2	6	0.184575	1.30039	11.2333
177	1	1	45	2	6	0.155086	2.08117	11.2
181	2	1	37	2	6	0.27531	2.98954	11.3667
188	2	1	37	2	6	0.259432	4.53515	11.3167
190	2	1	37	2	6	0.468123	.	11.4
191	2	1	48	2	6	0.241285	1.97239	11.0667
194	2	1	48	2	6	0.499881	4.4843	11
195	2	1	48	2	6	0.202722	3.75235	10.9667
203	1	2	36	2	6	0.202722	3.4904	17.2333
205	1	2	36	2	6	0.132402	3.61664	17.1667
208	1	2	36	2	6	0.211796	1.74978	17.2167
212	1	2	46	2	6	0.157354	3.08642	17.05
214	1	2	46	2	6	0.220869	4.62963	17.1333
215	1	2	46	2	6	0.327483	3.0303	17.0667
225	2	2	33	2	6	0.240576	3.9604	16.9833
228	2	2	33	2	6	0.261184	4.56621	16.9167
230	2	2	33	2	6	0.551991	2.60417	16.8833
232	2	2	44	2	6	0.334458	2.26757	17.2833
236	2	2	44	2	6	0.206228	0.854336	17.3667
239	2	2	44	2	6	0.18333	4.90196	17.3167
245	1	3	35	2	6	0.4375	3.96825	21.0167
248	1	3	35	2	6	0.247445	2.02429	20.9167
250	1	3	35	2	6	0.293241	1.74825	21.05
251	1	3	41	2	6	0.165012	2.08333	21.4333
255	1	3	41	2	6	0.167301	3.17965	21.3
258	1	3	41	2	6	0.155852	3.22061	21.3667
262	2	3	40	2	6	0.213098	3.62319	21.5167
264	2	3	40	2	6	0.161948	2.6178	21.6
268	2	3	40	2	6	0.254315	4.3956	21.55
276	2	3	43	2	6	0.222257	3.86847	21.1833
277	2	3	43	2	6	0.377965	3.66972	21.1333
279	2	3	43	2	6	0.194779	2.886	21.1
283	1	4	34	2	6	0.176461	2.46609	1.11667
284	1	4	34	2	6	0.272633	2.54453	1.06667
287	1	4	34	2	6	0.1902	4.31965	1.03333
293	1	4	47	2	6	0.229126	3.08166	1.26667
296	1	4	47	2	6	0.1902	2.17628	1.23333
299	1	4	47	2	6	0.270343	3.90625	1.18333
305	2	4	38	2	6	0.414602	4.51467	1.46667
307	2	4	38	2	6	0.389414	3.92157	1.43333
309	2	4	38	2	6	0.323009	3.34448	1.36667
311	2	4	42	2	6	0.416892	3.40716	1.61667
316	2	4	42	2	6	0.215388	3.77358	1.53333
320	2	4	42	2	6	0.645874	3.16456	1.66667
3	1	1	8	1	7	0.299655	1.71233	9.86667
5	1	1	8	1	7	0.26911	3.5461	9.76667
6	1	1	8	1	7	0.229167	2.82885	9.8
13	1	1	9	1	7	0.182174	2.89017	10.0333
15	1	1	9	1	7	0.182174	2.66667	9.93333
20	1	1	9	1	7	0.215069	2.15983	10.0667
22	2	1	7	1	7	0.189223	2.48756	9.65
28	2	1	7	1	7	0.21037	2.22469	9.48333
29	2	1	7	1	7	0.231516	3.34448	9.56667
31	2	1	12	1	7	0.508772	4.6729	10.5833
33	2	1	12	1	7	0.339599	2.83688	10.5333
36	2	1	12	1	7	0.229167	2.21239	10.65
42	1	2	5	1	7	0.433584	2.42718	9.16667
43	1	2	5	1	7	0.482926	4.02414	9.18333
46	1	2	5	1	7	0.27146	1.28287	9.03333
52	1	2	15	1	7	0.203321	4.16667	11.0833
53	1	2	15	1	7	0.189223	3.02572	11.1833
58	1	2	15	1	7	0.259712	4.93827	11.1333
62	2	2	2	1	7	0.259712	2.59067	8.46667
64	2	2	2	1	7	0.219768	3.83142	8.43333
69	2	2	11	1	7	0.39364	3.02115	8.5
72	2	2	11	1	7	0.175125	2.8169	10.4333
76	2	2	11	1	7	0.255013	2.20264	10.4667
80	2	2	11	1	7	0.229167	4.0568	10.3333
82	1	3	6	1	7	0.297306	2.20507	9.43333
84	1	3	6	1	7	0.252663	2.10084	9.38333
89	1	3	6	1	7	0.175125	3.30579	9.28333
94	1	3	10	1	7	0.377193	4.2735	10.2667
96	1	3	10	1	7	0.21417	2.10526	10.1667
98	1	3	10	1	7	0.264777	2.68097	10.2167
104	2	3	4	1	7	0.189967	4.4843	8.93333
107	2	3	4	1	7	0.203168	4.85437	8.98333
110	2	3	4	1	7	0.176765	2.26757	8.81667
111	2	3	14	1	7	0.409996	3.53982	10.9
113	2	3	14	1	7	0.262576	1.98216	11.0167
117	2	3	14	1	7	0.293381	1.71674	10.95
123	1	4	1	1	7	0.176765	3.04414	8.26667
125	1	4	1	1	7	0.374792	5.44959	8.13333
126	1	4	1	1	7	0.253775	2.1097	8.21667
132	1	4	13	1	7	0.209769	2.10084	10.7667
135	1	4	13	1	7	0.148161	3.4965	10.85
138	1	4	13	1	7	0.200968	0.993049	10.7167
141	2	4	3	1	7	0.108556	1.35501	8.63333
142	2	4	3	1	7	0.14156	3.24149	8.66667
147	2	4	3	1	7	0.194367	2.68097	8.55
152	2	4	16	1	7	0.130559	3.91389	11.3333
155	2	4	16	1	7	0.165763	3.26797	11.2833
159	2	4	16	1	7	0.295581	2.43013	11.3667
162	1	1	39	2	7	0.345907	2.17391	10.05
167	1	1	39	2	7	0.265764	2.03874	10.1
168	1	1	39	2	7	0.339038	3.4965	9.96667
172	1	1	45	2	7	0.17875	4.20168	8.83333
175	1	1	45	2	7	0.238286	1.30039	8.91667
177	1	1	45	2	7	0.224547	2.08117	8.86667
181	2	1	37	2	7	0.254315	2.98954	10.5
188	2	1	37	2	7	0.350487	4.53515	10.55
190	2	1	37	2	7	0.0966229	.	10.4333
191	2	1	48	2	7	0.201337	1.97239	8.35
194	2	1	48	2	7	0.18115	4.4843	8.23333
195	2	1	48	2	7	0.2303	3.75235	8.3
203	1	2	36	2	7	0.183513	3.4904	10.6
205	1	2	36	2	7	0.176829	3.61664	10.6333
208	1	2	36	2	7	0.25258	1.74978	10.7
212	1	2	46	2	7	0.159006	3.08642	8.76667
214	1	2	46	2	7	0.203565	4.62963	8.68333
215	1	2	46	2	7	0.192425	3.0303	8.6
225	2	2	33	2	7	0.196881	3.9604	11.05
228	2	2	33	2	7	0.199109	4.56621	11.1
230	2	2	33	2	7	0.194653	2.60417	11.15
232	2	2	44	2	7	0.185741	2.26757	9.06667
236	2	2	44	2	7	0.194653	0.854336	9.16667
239	2	2	44	2	7	0.210249	4.90196	9.01667
245	1	3	35	2	7	0.24144	3.96825	10.75
248	1	3	35	2	7	0.205793	2.02429	10.8
250	1	3	35	2	7	0.236984	1.74825	11.1833
251	1	3	41	2	7	0.145638	2.08333	9.73333
255	1	3	41	2	7	0.214705	3.17965	9.48333
258	1	3	41	2	7	0.216932	3.22061	9.6
262	2	3	40	2	7	0.15455	3.62319	9.81667
264	2	3	40	2	7	0.176829	2.6178	9.93333
268	2	3	40	2	7	0.161234	4.3956	9.9
276	2	3	43	2	7	0.172373	3.86847	9.23333
277	2	3	43	2	7	0.192425	3.66972	9.31667
279	2	3	43	2	7	0.179057	2.886	9.28333
283	1	4	34	2	7	0.138954	2.46609	10.9333
284	1	4	34	2	7	0.285999	2.54453	10.9
287	1	4	34	2	7	0.430816	4.31965	10.9667
293	1	4	47	2	7	0.236984	3.08166	8.43333
296	1	4	47	2	7	0.210249	2.17628	8.51667
299	1	4	47	2	7	0.297139	3.90625	8.46667
305	2	4	38	2	7	0.265947	4.51467	10.3667
307	2	4	38	2	7	0.297139	3.92157	10.1333
309	2	4	38	2	7	0.192425	3.34448	10.1833
311	2	4	42	2	7	0.341698	3.40716	9.53333
316	2	4	42	2	7	0.182221	3.77358	9.41667
320	2	4	42	2	7	0.272319	3.16456	9.48333

## Sheet: NEFA AUC
					NEFA
12-R0
Time	3	5	6	13	15	20	162	167	168	172	175	177
1	0.119892	0.104453	0.119892	0.13092	0.0978362	0.093425	0.123958	0.148161	0.304382	0.104155	0.104155	0.0843524
2	0.524133	0.43435	0.46034	0.597377	0.302038	0.323302	0.31919	0.278883	0.41772	0.25649	0.473702	0.563274
3	0.530795	0.44717	0.550127	0.6099	0.348528	0.449122	0.382765	0.379585	0.435212	0.339746	0.499272	0.611952
4	0.537458	0.459991	0.639915	0.622422	0.395018	0.574942	0.44634	0.480287	0.452705	0.423002	0.524842	0.660629
5	0.132438	0.0920618	0.114493	0.103277	0.11225	0.096548	0.202972	0.128666	0.254057	0.207616	0.124022	0.100802
6	0.186464	0.215217	0.143929	0.162134	0.126746	0.153287	0.24809	0.173233	0.488539	0.157443	0.184575	0.155086
7	0.299655	0.26911	0.229167	0.182174	0.182174	0.215069	0.345907	0.265764	0.339038	0.17875	0.238286	0.224547
36-R0
Time	22	28	29	31	33	36	181	188	190	191	194	195
1	0.115481	0.119892	0.161799	0.238995	0.164004	0.0890137	0.130559	0.209769	0.13716	0.0865527	0.126158	0.13716
2	0.779306	0.528858	1.19987	1.03212	0.370556	0.774581	0.594624	0.881254	0.151047	0.690515	0.830956	0.772996
3	1.06196	0.663103	1.23976	0.96846	0.54272	0.789713	0.749623	1.08283	0.298693	0.915321	0.94629	0.957622
4	1.34462	0.797348	1.27965	0.904803	0.714883	0.804845	0.904622	1.2844	0.44634	1.14013	1.06163	1.14225
5	0.517838	0.27824	0.776209	0.587788	0.270067	0.483402	0.602366	0.920488	0.388737	0.507162	0.66274	0.646485
6	0.228488	0.195311	0.201946	0.383312	0.465147	0.279358	0.27531	0.259432	0.468123	0.241285	0.499881	0.202722
7	0.189223	0.21037	0.231516	0.508772	0.339599	0.229167	0.254315	0.350487	0.0966229	0.201337	0.18115	0.2303
12-R4
Time	42	43	46	52	53	58	203	205	208	212	214	215
1	0.23679	0.175033	0.150771	0.137537	0.0846025	0.093425	0.108556	0.134959	0.130559	0.0909533	0.106355	0.152562
2	0.431987	0.339841	0.545397	0.467428	0.505231	0.403634	0.244673	0.465365	0.246903	0.556763	0.387195	0.349446
3	0.338357	0.244561	0.540757	0.31861	0.227283	0.200132	0.143929	0.296957	0.399999	0.156064	0.387381	0.494628
4	0.345039	0.472485	0.415009	0.577441	0.467487	0.677399	0.289337	0.847336	0.571519	0.671238	0.609709	0.86431
5	0.240393	0.430171	0.309824	0.203364	0.131618	0.170962	0.0984797	0.170463	0.307465	0.154209	0.242447	0.374804
6	0.3435	0.325806	0.221852	0.186464	0.217429	0.140017	0.202722	0.132402	0.211796	0.157354	0.220869	0.327483
7	0.433584	0.482926	0.27146	0.203321	0.189223	0.259712	0.183513	0.176829	0.25258	0.159006	0.203565	0.192425
36-R4
Time	62	64	69	72	76	80	225	228	230	232	236	239
1	0.0868081	0.117687	0.168416	0.135332	0.0956306	0.115481	0.216057	0.146764	0.164679	0.200508	0.254251	0.115414
2	0.651719	0.774581	0.517045	0.710787	0.703699	0.630455	0.293716	0.759621	0.73287	0.351675	0.868852	0.764079
3	0.459303	0.545694	0.706134	0.486455	0.59506	0.429684	0.620802	0.906794	0.212842	1.0603	1.10657	0.456776
4	0.582439	0.782355	0.583302	0.448716	0.688728	0.213189	0.900378	0.82612	0.348743	1.18256	0.681846	0.427245
5	0.245022	0.282052	0.330654	0.159391	0.249651	0.138561	0.815995	0.372482	0.261024	0.497873	0.414279	0.377127
6	0.175405	0.155499	0.248394	0.148864	0.120111	0.140017	0.240576	0.261184	0.551991	0.334458	0.206228	0.18333
7	0.259712	0.219768	0.39364	0.175125	0.255013	0.229167	0.196881	0.199109	0.194653	0.185741	0.194653	0.210249
12-R8
Time	82	84	89	94	96	98	245	248	250	251	255	258
1	0.128715	0.13092	0.0912194	0.0978362	0.119892	0.0956306	0.330387	0.189311	0.355019	0.117654	0.124371	0.137807
2	0.46034	0.441438	0.474516	0.590289	0.511138	0.49386	0.712807	0.186714	0.235757	0.122067	0.304862	0.164422
3	0.116209	0.148297	0.128161	0.177917	0.205068	0.192727	0.435748	0.151858	0.242282	0.128726	0.151858	0.214945
4	0.193002	0.210946	0.240107	0.533954	0.498064	0.480119	1.15286	0.416637	0.234173	0.285093	0.336013	0.596979
5	0.194106	0.374626	0.30751	0.332968	0.228822	0.203364	0.553603	0.20065	0.272634	0.137955	0.150549	0.180038
6	0.215217	0.20637	0.111264	0.141676	0.193099	0.126746	0.4375	0.247445	0.293241	0.165012	0.167301	0.155852
7	0.297306	0.252663	0.175125	0.377193	0.21417	0.264777	0.24144	0.205793	0.236984	0.145638	0.214705	0.216932
36-R8
Time	104	107	110	111	113	117	262	264	268	276	277	279
1	0.113275	0.247818	0.122098	0.164201	0.0823969	0.168416	0.131089	0.12885	0.196029	0.146764	0.175875	0.117654
2	0.602465	0.528416	0.614806	0.661704	0.730817	0.762904	0.39403	0.603576	0.302633	0.964708	0.659306	0.347217
3	0.79485	0.809843	0.267572	0.262574	0.325047	0.235085	0.259105	0.334809	0.315883	0.528275	0.370558	0.429439
4	1.23156	0.536197	0.872662	0.305157	0.524981	0.457688	0.630926	0.499382	0.613952	0.476044	0.652143	0.346622
5	0.879158	0.275109	0.300567	0.425542	0.39777	0.300567	0.268505	0.193649	0.531638	0.307068	0.254895	0.304799
6	0.217429	0.290417	0.122323	0.199735	0.213005	0.235123	0.213098	0.161948	0.254315	0.222257	0.377965	0.194779
7	0.189967	0.203168	0.176765	0.409996	0.262576	0.293381	0.15455	0.176829	0.161234	0.172373	0.192425	0.179057
1 4
Time	123	125	126	132	135	138	283	284	287	293	296	299
1	0.0978362	0.199294	0.21698	0.174451	0.200441	0.143736	0.0907819	0.234097	0.140047	0.155722	0.135568	0.173636
2	0.43462	0.720943	0.785119	0.521011	0.419811	0.58025	0.42301	0.213464	0.126525	0.202318	0.249132	0.173339
3	0.107639	0.497475	0.159696	0.210096	0.2001	0.0801505	0.158167	0.23387	0.187607	0.162372	0.320089	0.336912
4	0.347776	1.00501	0.224405	0.33656	0.33656	0.181786	0.15355	0.503625	0.402669	0.353906	0.51645	0.641841
5	0.39777	0.610692	0.643093	0.478773	0.316767	0.328339	0.159623	0.322947	0.184575	0.236748	0.320678	0.425024
6	0.188676	0.204158	0.184524	0.184524	0.297306	0.184524	0.176461	0.272633	0.1902	0.229126	0.1902	0.270343
7	0.176765	0.374792	0.253775	0.209769	0.148161	0.200968	0.138954	0.285999	0.430816	0.236984	0.210249	0.297139
2 4
Time	141	142	147	152	155	159	305	307	309	311	316	320
1	0.160275	0.200441	0.209892	0.207529	0.141373	0.167363	0.173636	0.189311	0.12885	0.211704	0.1602	0.19379
2	0.985052	0.518543	1.27631	0.829549	0.785119	1.1134	0.278112	0.222381	0.275882	0.699432	0.83109	1.15283
3	0.287563	0.212595	0.562447	0.29506	0.192603	0.320049	0.465188	1.07713	0.944646	0.698608	0.362147	0.479908
4	0.493578	0.201974	0.673026	0.724617	0.339893	0.666297	0.820639	1.49868	1.06213	0.936742	0.862436	0.881013
5	0.513488	0.460258	0.666236	0.383884	0.221878	0.464887	0.694962	0.524833	0.325215	0.563395	0.45905	0.549785
6	0.189223	0.168076	0.165727	0.276159	0.170426	0.224467	0.414602	0.389414	0.323009	0.416892	0.215388	0.645874
7	0.108556	0.14156	0.194367	0.130559	0.165763	0.295581	0.265947	0.297139	0.192425	0.341698	0.182221	0.272319

## Sheet: Cortisol
Animal ID	Transport	Rest	Pen	Group	Time	Serum cortisol	FS (m/s)	Time of day
3	1	1	8	1	1	32.881	1.71233	15.9
5	1	1	8	1	1	46.532	3.5461	15.8667
6	1	1	8	1	1	22.533	2.82885	15.8
13	1	1	9	1	1	34.3408	2.89017	15.5833
15	1	1	9	1	1	23.649	2.66667	15.45
20	1	1	9	1	1	52.4717	2.15983	15.7167
22	2	1	7	1	1	36.4199	2.48756	16.3167
28	2	1	7	1	1	45.2312	2.22469	16.9833
29	2	1	7	1	1	36.4869	3.34448	17.1333
31	2	1	12	1	1	45.7814	4.6729	16.6167
33	2	1	12	1	1	46.7965	2.83688	16.5
36	2	1	12	1	1	7.52984	2.21239	16.1
42	1	2	5	1	1	47.4522	2.42718	16.6667
43	1	2	5	1	1	26.4593	4.02414	16.6333
46	1	2	5	1	1	55.9086	1.28287	16.1333
52	1	2	15	1	1	32.384	4.16667	16.3667
53	1	2	15	1	1	34.3072	3.02572	16.45
58	1	2	15	1	1	39.9488	4.93827	16.4833
62	2	2	2	1	1	30.4156	2.59067	15.9
64	2	2	2	1	1	30.3083	3.83142	15.9667
69	2	2	11	1	1	38.2657	3.02115	15.7
72	2	2	11	1	1	15.3283	2.8169	17.0333
76	2	2	11	1	1	22.5339	2.20264	16.4333
80	2	2	11	1	1	41.0079	4.0568	16.25
82	1	3	6	1	1	26.5339	2.20507	16.0333
84	1	3	6	1	1	37.9192	2.10084	16.4
89	1	3	6	1	1	30.685	3.30579	16.7667
94	1	3	10	1	1	58.3234	4.2735	16.0833
96	1	3	10	1	1	34.5109	2.10526	16.3
98	1	3	10	1	1	22.8181	2.68097	15.9833
104	2	3	4	1	1	38.4741	4.4843	16.9167
107	2	3	4	1	1	41.5968	4.85437	17.2333
110	2	3	4	1	1	51.4307	2.26757	17.1
111	2	3	14	1	1	44.9965	3.53982	16.6833
113	2	3	14	1	1	26.972	1.98216	16.7667
117	2	3	14	1	1	31.6041	1.71674	16.3667
123	1	4	1	1	1	28.9416	3.04414	16.2333
125	1	4	1	1	1	41.056	5.44959	16.55
126	1	4	1	1	1	30.6215	2.1097	16.5833
132	1	4	13	1	1	23.9586	2.10084	16.9833
135	1	4	13	1	1	52.436	3.4965	16.8
138	1	4	13	1	1	50.9464	0.993049	16.85
141	2	4	3	1	1	19.8786	1.35501	16.5667
142	2	4	3	1	1	18.889	3.24149	17.2833
147	2	4	3	1	1	38.2596	2.68097	16.7833
152	2	4	16	1	1	35.7901	3.91389	15.7833
155	2	4	16	1	1	45.4376	3.26797	15.8333
159	2	4	16	1	1	18.5174	2.43013	15.6167
162	1	1	39	2	1	38.627	2.17391	16.1333
167	1	1	39	2	1	27.5924	2.03874	16.2333
168	1	1	39	2	1	39.4106	3.4965	17
172	1	1	45	2	1	37.2673	4.20168	15.5333
175	1	1	45	2	1	20.3347	1.30039	15.4167
177	1	1	45	2	1	23.0678	2.08117	16.3833
181	2	1	37	2	1	34.0046	2.98954	16.5833
188	2	1	37	2	1	32.2744	4.53515	16.9833
190	2	1	37	2	1	33.168	.	15.5
191	2	1	48	2	1	41.2699	1.97239	15.8667
194	2	1	48	2	1	19.8501	4.4843	16.1167
195	2	1	48	2	1	42.7652	3.75235	16.75
203	1	2	36	2	1	34.8284	3.4904	15.5
205	1	2	36	2	1	29.6042	3.61664	16.6167
208	1	2	36	2	1	27.6754	1.74978	16.8667
212	1	2	46	2	1	37.4236	3.08642	15.85
214	1	2	46	2	1	34.9025	4.62963	15.75
215	1	2	46	2	1	38.4759	3.0303	15.5833
225	2	2	33	2	1	50.9956	3.9604	15.8333
228	2	2	33	2	1	15.868	4.56621	16.0833
230	2	2	33	2	1	29.8483	2.60417	16.4833
232	2	2	44	2	1	30.4222	2.26757	16.5167
236	2	2	44	2	1	38.9212	0.854336	16.4167
239	2	2	44	2	1	45.9215	4.90196	15.6333
245	1	3	35	2	1	57.2488	3.96825	16.9667
248	1	3	35	2	1	42.7493	2.02429	16.1833
250	1	3	35	2	1	20.4729	1.74825	16.8
251	1	3	41	2	1	22.3599	2.08333	16.55
255	1	3	41	2	1	48.7812	3.17965	16.0167
258	1	3	41	2	1	40.7114	3.22061	16.4333
262	2	3	40	2	1	21.1723	3.62319	16.25
264	2	3	40	2	1	26.1897	2.6178	16.3167
268	2	3	40	2	1	27.9972	4.3956	16.35
276	2	3	43	2	1	32.1903	3.86847	16.2
277	2	3	43	2	1	23.4146	3.66972	15.4
279	2	3	43	2	1	41.527	2.886	15.65
283	1	4	34	2	1	26.1698	2.46609	15.9333
284	1	4	34	2	1	34.1577	2.54453	16.7167
287	1	4	34	2	1	29.2202	4.31965	16.5167
293	1	4	47	2	1	49.6543	3.08166	16.0833
296	1	4	47	2	1	25.147	2.17628	16.4667
299	1	4	47	2	1	21.6721	3.90625	16.65
305	2	4	38	2	1	55.848	4.51467	17.0833
307	2	4	38	2	1	66.5724	3.92157	15.9167
309	2	4	38	2	1	56.7911	3.34448	16.9333
311	2	4	42	2	1	40.7702	3.40716	16.8833
316	2	4	42	2	1	38.3479	3.77358	16.8167
320	2	4	42	2	1	42.4573	3.16456	17.1167
3	1	1	8	1	2	15.5167	1.71233	6.31667
5	1	1	8	1	2	67.7453	3.5461	6.4
6	1	1	8	1	2	18.6588	2.82885	6.13333
13	1	1	9	1	2	15.6182	2.89017	6.1
15	1	1	9	1	2	17.6768	2.66667	6.35
20	1	1	9	1	2	29.2986	2.15983	6.41667
22	2	1	7	1	2	52.4769	2.48756	5.95
28	2	1	7	1	2	25.3801	2.22469	6
29	2	1	7	1	2	35.4727	3.34448	6.25
31	2	1	12	1	2	33.809	4.6729	6.05
33	2	1	12	1	2	48.3848	2.83688	5.88333
36	2	1	12	1	2	27.5952	2.21239	5.85
42	1	2	5	1	2	22.0017	2.42718	7.38333
43	1	2	5	1	2	35.211	4.02414	8.13333
46	1	2	5	1	2	16.9192	1.28287	7.48333
52	1	2	15	1	2	59.1197	4.16667	8.16667
53	1	2	15	1	2	60.3772	3.02572	8.06667
58	1	2	15	1	2	34.3262	4.93827	8.03333
62	2	2	2	1	2	27.8202	2.59067	7.8
64	2	2	2	1	2	31.6366	3.83142	6.9
69	2	2	11	1	2	39.683	3.02115	7.18333
72	2	2	11	1	2	42.354	2.8169	6.66667
76	2	2	11	1	2	35.3208	2.20264	6.71667
80	2	2	11	1	2	85.9264	4.0568	7.06667
82	1	3	6	1	2	35.7497	2.20507	7.68333
84	1	3	6	1	2	60.9455	2.10084	6.95
89	1	3	6	1	2	35.2598	3.30579	7.73333
94	1	3	10	1	2	57.6734	4.2735	7.88333
96	1	3	10	1	2	36.8321	2.10526	6.83333
98	1	3	10	1	2	20.6027	2.68097	6.81667
104	2	3	4	1	2	67.3159	4.4843	7.91667
107	2	3	4	1	2	59.6712	4.85437	7.85
110	2	3	4	1	2	65.2003	2.26757	8.1
111	2	3	14	1	2	41.1498	3.53982	8.33333
113	2	3	14	1	2	25.5645	1.98216	7.33333
117	2	3	14	1	2	35.8315	1.71674	7.41667
123	1	4	1	1	2	25.0817	3.04414	7.45
125	1	4	1	1	2	49.5463	5.44959	7.21667
126	1	4	1	1	2	33.4057	2.1097	6.56667
132	1	4	13	1	2	41.4132	2.10084	7.31667
135	1	4	13	1	2	52.5302	3.4965	8
138	1	4	13	1	2	31.1836	0.993049	7.83333
141	2	4	3	1	2	21.4346	1.35501	6.78333
142	2	4	3	1	2	25.7079	3.24149	6.48333
147	2	4	3	1	2	54.1303	2.68097	6.51667
152	2	4	16	1	2	41.775	3.91389	5.78333
155	2	4	16	1	2	65.0758	3.26797	7.61667
159	2	4	16	1	2	33.4099	2.43013	7.56667
162	1	1	39	2	2	23.3252	2.17391	6.18333
167	1	1	39	2	2	23.1977	2.03874	6.13333
168	1	1	39	2	2	33.5146	3.4965	6.05
172	1	1	45	2	2	32.6956	4.20168	6.1
175	1	1	45	2	2	22.7209	1.30039	6.01667
177	1	1	45	2	2	31.248	2.08117	5.96667
181	2	1	37	2	2	52.7075	2.98954	5.8
188	2	1	37	2	2	58.8037	4.53515	5.76667
190	2	1	37	2	2	41.4774	.	5.53333
191	2	1	48	2	2	27.5715	1.97239	5.7
194	2	1	48	2	2	29.2002	4.4843	5.66667
195	2	1	48	2	2	37.1524	3.75235	5.91667
203	1	2	36	2	2	47.8996	3.4904	7.21667
205	1	2	36	2	2	10.3007	3.61664	6.3
208	1	2	36	2	2	29.4624	1.74978	7.7
212	1	2	46	2	2	54.6113	3.08642	6.66667
214	1	2	46	2	2	36.4726	4.62963	8.2
215	1	2	46	2	2	52.913	3.0303	7.93333
225	2	2	33	2	2	44.5252	3.9604	6.63333
228	2	2	33	2	2	29.5166	4.56621	7.38333
230	2	2	33	2	2	13.3506	2.60417	6.5
232	2	2	44	2	2	69.5422	2.26757	7.01667
236	2	2	44	2	2	55.0854	0.854336	6.6
239	2	2	44	2	2	16.4806	4.90196	6.83333
245	1	3	35	2	2	58.2497	3.96825	8.01667
248	1	3	35	2	2	24.6069	2.02429	6.58333
250	1	3	35	2	2	21.6563	1.74825	7.3
251	1	3	41	2	2	22.2686	2.08333	7.68333
255	1	3	41	2	2	20.4579	3.17965	6.7
258	1	3	41	2	2	7.66717	3.22061	6.98333
262	2	3	40	2	2	26.468	3.62319	8.05
264	2	3	40	2	2	43.7709	2.6178	7.6
268	2	3	40	2	2	36.2317	4.3956	6.76667
276	2	3	43	2	2	22.6913	3.86847	8.16667
277	2	3	43	2	2	11.2288	3.66972	6.35
279	2	3	43	2	2	56.5803	2.886	7.95
283	1	4	34	2	2	5.60245	2.46609	7.1
284	1	4	34	2	2	22.8377	2.54453	8.28333
287	1	4	34	2	2	20.2681	4.31965	7.83333
293	1	4	47	2	2	28.5354	3.08166	7.48333
296	1	4	47	2	2	27.5281	2.17628	7.75
299	1	4	47	2	2	27.0568	3.90625	8.11667
305	2	4	38	2	2	42.8693	4.51467	7.53333
307	2	4	38	2	2	41.3856	3.92157	7.86667
309	2	4	38	2	2	45.3743	3.34448	8.33333
311	2	4	42	2	2	45.659	3.40716	8.21667
316	2	4	42	2	2	14.3018	3.77358	6.93333
320	2	4	42	2	2	45.0141	3.16456	8.25
42	1	2	5	1	3	52.619	2.42718	12.55
43	1	2	5	1	3	49.2036	4.02414	12.4667
46	1	2	5	1	3	28.5078	1.28287	12.3167
52	1	2	15	1	3	33.2115	4.16667	12.4333
53	1	2	15	1	3	34.0298	3.02572	12.2333
58	1	2	15	1	3	14.6518	4.93827	12.0333
62	2	2	2	1	3	44.3479	2.59067	12.35
64	2	2	2	1	3	42.1593	3.83142	12.15
69	2	2	11	1	3	57.5684	3.02115	12.2
72	2	2	11	1	3	66.2208	2.8169	12.5833
76	2	2	11	1	3	77.0308	2.20264	12.4167
80	2	2	11	1	3	26.447	4.0568	12.1
82	1	3	6	1	3	25.4946	2.20507	15.9333
84	1	3	6	1	3	48.3266	2.10084	16.1167
89	1	3	6	1	3	129.371	3.30579	16.0167
94	1	3	10	1	3	133.822	4.2735	16.3667
96	1	3	10	1	3	46.9722	2.10526	16.4167
98	1	3	10	1	3	46.1333	2.68097	16.1833
104	2	3	4	1	3	96.8242	4.4843	16.3333
107	2	3	4	1	3	78.6807	4.85437	16.3833
110	2	3	4	1	3	32.4462	2.26757	16.1
111	2	3	14	1	3	54.3765	3.53982	16.4667
113	2	3	14	1	3	52.8587	1.98216	16.2167
117	2	3	14	1	3	64.825	1.71674	16.4333
123	1	4	1	1	3	49.9697	3.04414	20.6
125	1	4	1	1	3	153.083	5.44959	20.4167
126	1	4	1	1	3	101.919	2.1097	20.6333
132	1	4	13	1	3	43.8652	2.10084	20.0667
135	1	4	13	1	3	80.8057	3.4965	20.35
138	1	4	13	1	3	37.7817	0.993049	20.5833
141	2	4	3	1	3	52.6566	1.35501	20.2833
142	2	4	3	1	3	42.8749	3.24149	20.45
147	2	4	3	1	3	84.3075	2.68097	20.3833
152	2	4	16	1	3	18.4437	3.91389	20.0333
155	2	4	16	1	3	73.0584	3.26797	20.1833
159	2	4	16	1	3	64.7917	2.43013	20.5
203	1	2	36	2	3	29.4174	3.4904	12.45
205	1	2	36	2	3	27.054	3.61664	12.3333
208	1	2	36	2	3	38.5297	1.74978	12.2667
212	1	2	46	2	3	36.8833	3.08642	12.4167
214	1	2	46	2	3	27.4813	4.62963	12.1667
215	1	2	46	2	3	26.3956	3.0303	12.0167
225	2	2	33	2	3	31.2261	3.9604	12.5333
228	2	2	33	2	3	30.2257	4.56621	12.2333
230	2	2	33	2	3	18.803	2.60417	12.3
232	2	2	44	2	3	36.6307	2.26757	12.1167
236	2	2	44	2	3	37.297	0.854336	12.0833
239	2	2	44	2	3	30.1505	4.90196	12.5
245	1	3	35	2	3	48.9802	3.96825	16.4333
248	1	3	35	2	3	32.2371	2.02429	16.2667
250	1	3	35	2	3	47.8603	1.74825	16.3667
251	1	3	41	2	3	30.3673	2.08333	16.05
255	1	3	41	2	3	56.7124	3.17965	16.15
258	1	3	41	2	3	34.5854	3.22061	16.0833
262	2	3	40	2	3	8.90417	3.62319	15.8833
264	2	3	40	2	3	29.1367	2.6178	15.9667
268	2	3	40	2	3	16.5379	4.3956	15.9167
276	2	3	43	2	3	27.0247	3.86847	16.3333
277	2	3	43	2	3	37.4778	3.66972	16.3
279	2	3	43	2	3	43.1719	2.886	16.4667
283	1	4	34	2	3	27.0894	2.46609	20.25
284	1	4	34	2	3	25.6811	2.54453	20.1333
287	1	4	34	2	3	20.7787	4.31965	19.9667
293	1	4	47	2	3	41.5739	3.08166	20.35
296	1	4	47	2	3	22.5978	2.17628	20.0167
299	1	4	47	2	3	47.4188	3.90625	20.4167
305	2	4	38	2	3	51.7477	4.51467	20.2833
307	2	4	38	2	3	46.326	3.92157	20.2
309	2	4	38	2	3	60.398	3.34448	20.05
311	2	4	42	2	3	49.6086	3.40716	20.1167
316	2	4	42	2	3	43.2063	3.77358	20.3167
320	2	4	42	2	3	41.0708	3.16456	20.3833
3	1	1	8	1	4	44.6113	1.71233	11.0167
5	1	1	8	1	4	61.9933	3.5461	11.4667
6	1	1	8	1	4	32.6518	2.82885	11.3167
13	1	1	9	1	4	45.7101	2.89017	10.9667
15	1	1	9	1	4	14.9724	2.66667	11.1833
20	1	1	9	1	4	57.6767	2.15983	11.25
22	2	1	7	1	4	61.8554	2.48756	10.9167
28	2	1	7	1	4	32.4423	2.22469	11.35
29	2	1	7	1	4	43.5836	3.34448	11.3667
31	2	1	12	1	4	47.2801	4.6729	11.4167
33	2	1	12	1	4	51.5035	2.83688	11.1333
36	2	1	12	1	4	54.1056	2.21239	11.05
42	1	2	5	1	4	66.3867	2.42718	16.9167
43	1	2	5	1	4	37.8416	4.02414	16.9667
46	1	2	5	1	4	23.0725	1.28287	17.3833
52	1	2	15	1	4	36.5962	4.16667	17.2667
53	1	2	15	1	4	60.5841	3.02572	17.2
58	1	2	15	1	4	58.6364	4.93827	17.15
62	2	2	2	1	4	24.9155	2.59067	17.1
64	2	2	2	1	4	35.1205	3.83142	17.1667
69	2	2	11	1	4	51.7434	3.02115	17.3
72	2	2	11	1	4	14.8344	2.8169	16.8333
76	2	2	11	1	4	35.1237	2.20264	17.0833
80	2	2	11	1	4	27.5309	4.0568	17.4
82	1	3	6	1	4	15.1405	2.20507	21.3667
84	1	3	6	1	4	18.5802	2.10084	21.2167
89	1	3	6	1	4	20.9279	3.30579	21.1333
94	1	3	10	1	4	44.3622	4.2735	20.95
96	1	3	10	1	4	35.6811	2.10526	21.1667
98	1	3	10	1	4	15.2105	2.68097	21.3167
104	2	3	4	1	4	46.4832	4.4843	21.1167
107	2	3	4	1	4	27.4698	4.85437	21.05
110	2	3	4	1	4	40.0996	2.26757	21.45
111	2	3	14	1	4	25.1362	3.53982	21
113	2	3	14	1	4	24.4371	1.98216	21.2833
117	2	3	14	1	4	25.6395	1.71674	20.9167
123	1	4	1	1	4	25.3665	3.04414	0.983333
125	1	4	1	1	4	31.8247	5.44959	1.01667
126	1	4	1	1	4	23.0078	2.1097	1.11667
132	1	4	13	1	4	32.5454	2.10084	1.45
135	1	4	13	1	4	16.4524	3.4965	0.933333
138	1	4	13	1	4	14.6406	0.993049	1.2
141	2	4	3	1	4	22.4605	1.35501	1.3
142	2	4	3	1	4	18.2839	3.24149	1.06667
147	2	4	3	1	4	65.1877	2.68097	0.866667
152	2	4	16	1	4	35.6621	3.91389	1.36667
155	2	4	16	1	4	19.3094	3.26797	1.48333
159	2	4	16	1	4	19.0265	2.43013	1.4
162	1	1	39	2	4	36.9443	2.17391	11.4
167	1	1	39	2	4	39.001	2.03874	10.9167
168	1	1	39	2	4	33.5546	3.4965	11.2667
172	1	1	45	2	4	30.7224	4.20168	11.1
175	1	1	45	2	4	44.0127	1.30039	11.3667
177	1	1	45	2	4	15.4355	2.08117	11.3167
181	2	1	37	2	4	56.4138	2.98954	10.9667
188	2	1	37	2	4	47.5214	4.53515	11.0667
190	2	1	37	2	4	14.1192	.	11.15
191	2	1	48	2	4	26.8912	1.97239	10.9833
194	2	1	48	2	4	21.5167	4.4843	11.1833
195	2	1	48	2	4	42.6123	3.75235	11.0167
203	1	2	36	2	4	22.3411	3.4904	17.4667
205	1	2	36	2	4	26.901	3.61664	17.3333
208	1	2	36	2	4	10.4066	1.74978	17.4
212	1	2	46	2	4	32.6043	3.08642	17.3
214	1	2	46	2	4	12.799	4.62963	16.8833
215	1	2	46	2	4	28.6225	3.0303	17.1833
225	2	2	33	2	4	12.2577	3.9604	17.4333
228	2	2	33	2	4	25.6394	4.56621	17.0167
230	2	2	33	2	4	20.3792	2.60417	17.2167
232	2	2	44	2	4	17.6948	2.26757	17.1167
236	2	2	44	2	4	18.6471	0.854336	17.4833
239	2	2	44	2	4	23.1608	4.90196	17.25
245	1	3	35	2	4	41.7737	3.96825	21.1333
248	1	3	35	2	4	14.1874	2.02429	21.0333
250	1	3	35	2	4	16.6902	1.74825	21.0833
251	1	3	41	2	4	8.49785	2.08333	21.2667
255	1	3	41	2	4	23.6447	3.17965	20.9333
258	1	3	41	2	4	12.8282	3.22061	20.9833
262	2	3	40	2	4	17.5579	3.62319	21.3333
264	2	3	40	2	4	23.7876	2.6178	20.8833
268	2	3	40	2	4	22.8077	4.3956	21.3667
276	2	3	43	2	4	11.8188	3.86847	21.4
277	2	3	43	2	4	19.6625	3.66972	20.9
279	2	3	43	2	4	8.87161	2.886	21.2
283	1	4	34	2	4	7.69242	2.46609	1.36667
284	1	4	34	2	4	14.7046	2.54453	1.15
287	1	4	34	2	4	13.0062	4.31965	1.21667
293	1	4	47	2	4	27.9237	3.08166	1.3
296	1	4	47	2	4	11.3198	2.17628	1.03333
299	1	4	47	2	4	24.8652	3.90625	1.28333
305	2	4	38	2	4	22.8624	4.51467	1.05
307	2	4	38	2	4	16.3554	3.92157	0.983333
309	2	4	38	2	4	24.7789	3.34448	1.4
311	2	4	42	2	4	22.62	3.40716	1.25
316	2	4	42	2	4	16.6081	3.77358	0.9
320	2	4	42	2	4	21.5021	3.16456	1.11667
3	1	1	8	1	5	32.3263	1.71233	18.3333
5	1	1	8	1	5	16.2591	3.5461	18.3
6	1	1	8	1	5	25.2323	2.82885	18.25
13	1	1	9	1	5	29.9817	2.89017	18.3833
15	1	1	9	1	5	35.6071	2.66667	18.45
20	1	1	9	1	5	28.8552	2.15983	18.5
22	2	1	7	1	5	40.6456	2.48756	18.0833
28	2	1	7	1	5	37.4006	2.22469	18.1833
29	2	1	7	1	5	21.6734	3.34448	18.1333
31	2	1	12	1	5	15.972	4.6729	17.95
33	2	1	12	1	5	37.2737	2.83688	17.9833
36	2	1	12	1	5	29.2519	2.21239	18.0333
42	1	2	5	1	5	11.5064	2.42718	0.233333
43	1	2	5	1	5	22.7993	4.02414	0.333333
46	1	2	5	1	5	25.7385	1.28287	0.283333
52	1	2	15	1	5	47.6429	4.16667	0.1
53	1	2	15	1	5	47.8732	3.02572	0.15
58	1	2	15	1	5	13.1465	4.93827	0.05
62	2	2	2	1	5	45.2136	2.59067	0
64	2	2	2	1	5	68.3553	3.83142	23.95
69	2	2	11	1	5	30.6417	3.02115	23.8833
72	2	2	11	1	5	38.0817	2.8169	0.433333
76	2	2	11	1	5	38.3803	2.20264	0.483333
80	2	2	11	1	5	32.1444	4.0568	0.533333
82	1	3	6	1	5	15.5695	2.20507	4.55
84	1	3	6	1	5	22.0981	2.10084	4.36667
89	1	3	6	1	5	38.0823	3.30579	4.43333
94	1	3	10	1	5	29.0703	4.2735	4.66667
96	1	3	10	1	5	30.3746	2.10526	4.73333
98	1	3	10	1	5	10.4365	2.68097	4.61667
104	2	3	4	1	5	79.3099	4.4843	4.18333
107	2	3	4	1	5	22.639	4.85437	4.1
110	2	3	4	1	5	65.3205	2.26757	4.25
111	2	3	14	1	5	52.4231	3.53982	3.93333
113	2	3	14	1	5	55.9993	1.98216	3.98333
117	2	3	14	1	5	37.9722	1.71674	4.01667
123	1	4	1	1	5	28.1929	3.04414	8.06667
125	1	4	1	1	5	45.4541	5.44959	7.95
126	1	4	1	1	5	47.0856	2.1097	8.11667
132	1	4	13	1	5	22.1433	2.10084	8.85
135	1	4	13	1	5	21.8012	3.4965	8.75
138	1	4	13	1	5	12.5064	0.993049	8.78333
141	2	4	3	1	5	27.2449	1.35501	8.46667
142	2	4	3	1	5	16.5558	3.24149	8.6
147	2	4	3	1	5	38.5255	2.68097	8.53333
152	2	4	16	1	5	30.9559	3.91389	8.28333
155	2	4	16	1	5	36.673	3.26797	8.25
159	2	4	16	1	5	38.4942	2.43013	8.41667
162	1	1	39	2	5	27.5447	2.17391	18.4333
167	1	1	39	2	5	24.3802	2.03874	18.45
168	1	1	39	2	5	33.7983	3.4965	18.4
172	1	1	45	2	5	12.4608	4.20168	18.1667
175	1	1	45	2	5	15.8842	1.30039	18.1833
177	1	1	45	2	5	43.2211	2.08117	18.1167
181	2	1	37	2	5	38.3042	2.98954	18.2833
188	2	1	37	2	5	35.4632	4.53515	18.3333
190	2	1	37	2	5	14.7763	.	18.2667
191	2	1	48	2	5	27.1072	1.97239	18.0667
194	2	1	48	2	5	14.2114	4.4843	17.95
195	2	1	48	2	5	31.339	3.75235	15.9833
203	1	2	36	2	5	12.4825	3.4904	0.2
205	1	2	36	2	5	26.7859	3.61664	0.283333
208	1	2	36	2	5	17.9615	1.74978	0.216667
212	1	2	46	2	5	25.3922	3.08642	0.116667
214	1	2	46	2	5	37.8379	4.62963	0.0666667
215	1	2	46	2	5	38.3277	3.0303	0.05
225	2	2	33	2	5	45.6655	3.9604	23.9667
228	2	2	33	2	5	22.9132	4.56621	23.9
230	2	2	33	2	5	28.1379	2.60417	23.9333
232	2	2	44	2	5	30.8376	2.26757	0.333333
236	2	2	44	2	5	24.0569	0.854336	0.366667
239	2	2	44	2	5	49.0951	4.90196	0.433333
245	1	3	35	2	5	52.1834	3.96825	4.01667
248	1	3	35	2	5	33.8937	2.02429	3.91667
250	1	3	35	2	5	24.1408	1.74825	3.93333
251	1	3	41	2	5	16.2835	2.08333	4.25
255	1	3	41	2	5	14.164	3.17965	4.21667
258	1	3	41	2	5	28.4681	3.22061	4.26667
262	2	3	40	2	5	24.8223	3.62319	4.31667
264	2	3	40	2	5	14.9275	2.6178	4.4
268	2	3	40	2	5	24.1376	4.3956	4.36667
276	2	3	43	2	5	14.0005	3.86847	4.15
277	2	3	43	2	5	24.0723	3.66972	4.08333
279	2	3	43	2	5	25.2153	2.886	4.05
283	1	4	34	2	5	12.7822	2.46609	7.96667
284	1	4	34	2	5	27.5634	2.54453	7.93333
287	1	4	34	2	5	31.3658	4.31965	8
293	1	4	47	2	5	28.3413	3.08166	8.15
296	1	4	47	2	5	21.6669	2.17628	8.18333
299	1	4	47	2	5	34.1519	3.90625	8.1
305	2	4	38	2	5	37.0983	4.51467	8.33333
307	2	4	38	2	5	40.3514	3.92157	8.25
309	2	4	38	2	5	49.351	3.34448	8.4
311	2	4	42	2	5	44.0294	3.40716	8.6
316	2	4	42	2	5	24.4408	3.77358	8.45
320	2	4	42	2	5	49.0173	3.16456	8.53333
3	1	1	8	1	6	16.6056	1.71233	11.3833
5	1	1	8	1	6	32.1427	3.5461	11.4167
6	1	1	8	1	6	21.2125	2.82885	11.3167
13	1	1	9	1	6	29.3244	2.89017	11.5167
15	1	1	9	1	6	27.127	2.66667	11.5
20	1	1	9	1	6	40.6514	2.15983	11.5333
22	2	1	7	1	6	37.534	2.48756	11.1333
28	2	1	7	1	6	30.0266	2.22469	11.0833
29	2	1	7	1	6	41.895	3.34448	11.2
31	2	1	12	1	6	21.8012	4.6729	10.9167
33	2	1	12	1	6	44.6833	2.83688	11.0167
36	2	1	12	1	6	38.7977	2.21239	10.9833
42	1	2	5	1	6	33.5027	2.42718	17.3333
43	1	2	5	1	6	35.1171	4.02414	17.3
46	1	2	5	1	6	24.0879	1.28287	17.4167
52	1	2	15	1	6	58.9795	4.16667	17.0333
53	1	2	15	1	6	17.1674	3.02572	16.9667
58	1	2	15	1	6	35.0583	4.93827	16.9833
62	2	2	2	1	6	35.0633	2.59067	17.2
64	2	2	2	1	6	31.5848	3.83142	17.1
69	2	2	11	1	6	31.3455	3.02115	17.1667
72	2	2	11	1	6	44.7384	2.8169	17.5667
76	2	2	11	1	6	31.4751	2.20264	17.45
80	2	2	11	1	6	32.0438	4.0568	17.55
82	1	3	6	1	6	23.5676	2.20507	21.3333
84	1	3	6	1	6	46.2661	2.10084	21.3667
89	1	3	6	1	6	22.3294	3.30579	21.4
94	1	3	10	1	6	21.5678	4.2735	21.4833
96	1	3	10	1	6	12.2441	2.10526	21.5167
98	1	3	10	1	6	20.5196	2.68097	21.55
104	2	3	4	1	6	28.7547	4.4843	21.2
107	2	3	4	1	6	24.6666	4.85437	21.25
110	2	3	4	1	6	29.1728	2.26757	21.1333
111	2	3	14	1	6	33.4064	3.53982	21.05
113	2	3	14	1	6	23.5365	1.98216	21.0833
117	2	3	14	1	6	29.4055	1.71674	21
123	1	4	1	1	6	21.03	3.04414	1.26667
125	1	4	1	1	6	21.9304	5.44959	1.2
126	1	4	1	1	6	16.2052	2.1097	1.23333
132	1	4	13	1	6	27.7646	2.10084	1.38333
135	1	4	13	1	6	35.628	3.4965	1.43333
138	1	4	13	1	6	15.8049	0.993049	1.48333
141	2	4	3	1	6	47.3481	1.35501	1.11667
142	2	4	3	1	6	16.0696	3.24149	1
147	2	4	3	1	6	38.6002	2.68097	1.08333
152	2	4	16	1	6	26.1537	3.91389	1.63333
155	2	4	16	1	6	29.0891	3.26797	1.6
159	2	4	16	1	6	19.3586	2.43013	1.68333
162	1	1	39	2	6	21.2392	2.17391	11.5667
167	1	1	39	2	6	13.3583	2.03874	11.6
168	1	1	39	2	6	31.4465	3.4965	11.5167
172	1	1	45	2	6	18.9847	4.20168	11.15
175	1	1	45	2	6	34.8981	1.30039	11.2333
177	1	1	45	2	6	39.4344	2.08117	11.2
181	2	1	37	2	6	38.8247	2.98954	11.3667
188	2	1	37	2	6	28.2384	4.53515	11.3167
190	2	1	37	2	6	20.8194	.	11.4
191	2	1	48	2	6	34.9683	1.97239	11.0667
194	2	1	48	2	6	22.674	4.4843	11
195	2	1	48	2	6	9.9993	3.75235	10.9667
203	1	2	36	2	6	21.6869	3.4904	17.2333
205	1	2	36	2	6	18.3044	3.61664	17.1667
208	1	2	36	2	6	14.3081	1.74978	17.2167
212	1	2	46	2	6	27.4781	3.08642	17.05
214	1	2	46	2	6	16.7159	4.62963	17.1333
215	1	2	46	2	6	40.2342	3.0303	17.0667
225	2	2	33	2	6	39.3292	3.9604	16.9833
228	2	2	33	2	6	19.7564	4.56621	16.9167
230	2	2	33	2	6	15.1882	2.60417	16.8833
232	2	2	44	2	6	24.0059	2.26757	17.2833
236	2	2	44	2	6	29.9699	0.854336	17.3667
239	2	2	44	2	6	10.6979	4.90196	17.3167
245	1	3	35	2	6	29.0029	3.96825	21.0167
248	1	3	35	2	6	23.0574	2.02429	20.9167
250	1	3	35	2	6	11.4837	1.74825	21.05
251	1	3	41	2	6	13.6727	2.08333	21.4333
255	1	3	41	2	6	21.1732	3.17965	21.3
258	1	3	41	2	6	11.1485	3.22061	21.3667
262	2	3	40	2	6	14.4743	3.62319	21.5167
264	2	3	40	2	6	12.509	2.6178	21.6
268	2	3	40	2	6	13.1078	4.3956	21.55
276	2	3	43	2	6	13.5022	3.86847	21.1833
277	2	3	43	2	6	11.6689	3.66972	21.1333
279	2	3	43	2	6	18.0321	2.886	21.1
283	1	4	34	2	6	8.29446	2.46609	1.11667
284	1	4	34	2	6	8.02675	2.54453	1.06667
287	1	4	34	2	6	15.2849	4.31965	1.03333
293	1	4	47	2	6	18.9573	3.08166	1.26667
296	1	4	47	2	6	14.1341	2.17628	1.23333
299	1	4	47	2	6	18.6242	3.90625	1.18333
305	2	4	38	2	6	20.6557	4.51467	1.46667
307	2	4	38	2	6	13.847	3.92157	1.43333
309	2	4	38	2	6	13.1428	3.34448	1.36667
311	2	4	42	2	6	21.7006	3.40716	1.61667
316	2	4	42	2	6	23.1381	3.77358	1.53333
320	2	4	42	2	6	25.1412	3.16456	1.66667
3	1	1	8	1	7	34.1381	1.71233	9.86667
5	1	1	8	1	7	34.0697	3.5461	9.76667
6	1	1	8	1	7	27.2724	2.82885	9.8
13	1	1	9	1	7	39.345	2.89017	10.0333
15	1	1	9	1	7	22.9885	2.66667	9.93333
20	1	1	9	1	7	41.0545	2.15983	10.0667
22	2	1	7	1	7	42.4581	2.48756	9.65
28	2	1	7	1	7	25.0101	2.22469	9.48333
29	2	1	7	1	7	25.6068	3.34448	9.56667
31	2	1	12	1	7	41.8472	4.6729	10.5833
33	2	1	12	1	7	40.5974	2.83688	10.5333
36	2	1	12	1	7	46.6284	2.21239	10.65
42	1	2	5	1	7	43.2973	2.42718	9.16667
43	1	2	5	1	7	53.0932	4.02414	9.18333
46	1	2	5	1	7	44.0163	1.28287	9.03333
52	1	2	15	1	7	26.2191	4.16667	11.0833
53	1	2	15	1	7	33.3545	3.02572	11.1833
58	1	2	15	1	7	54.5826	4.93827	11.1333
62	2	2	2	1	7	71.2113	2.59067	8.46667
64	2	2	2	1	7	36.4429	3.83142	8.43333
69	2	2	11	1	7	41.0451	3.02115	8.5
72	2	2	11	1	7	62.5837	2.8169	10.4333
76	2	2	11	1	7	70.0251	2.20264	10.4667
80	2	2	11	1	7	56.5168	4.0568	10.3333
82	1	3	6	1	7	27.1412	2.20507	9.43333
84	1	3	6	1	7	37.4445	2.10084	9.38333
89	1	3	6	1	7	15.8493	3.30579	9.28333
94	1	3	10	1	7	68.3887	4.2735	10.2667
96	1	3	10	1	7	43.3523	2.10526	10.1667
98	1	3	10	1	7	40.1099	2.68097	10.2167
104	2	3	4	1	7	62.8698	4.4843	8.93333
107	2	3	4	1	7	51.5911	4.85437	8.98333
110	2	3	4	1	7	47.1654	2.26757	8.81667
111	2	3	14	1	7	55.2356	3.53982	10.9
113	2	3	14	1	7	28.453	1.98216	11.0167
117	2	3	14	1	7	43.1207	1.71674	10.95
123	1	4	1	1	7	50.9201	3.04414	8.26667
125	1	4	1	1	7	55.1127	5.44959	8.13333
126	1	4	1	1	7	58.5609	2.1097	8.21667
132	1	4	13	1	7	30.3782	2.10084	10.7667
135	1	4	13	1	7	67.9765	3.4965	10.85
138	1	4	13	1	7	30.6138	0.993049	10.7167
141	2	4	3	1	7	31.347	1.35501	8.63333
142	2	4	3	1	7	31.9116	3.24149	8.66667
147	2	4	3	1	7	38.7426	2.68097	8.55
152	2	4	16	1	7	41.6203	3.91389	11.3333
155	2	4	16	1	7	41.2326	3.26797	11.2833
159	2	4	16	1	7	37.6389	2.43013	11.3667
162	1	1	39	2	7	22.8331	2.17391	10.05
167	1	1	39	2	7	14.8842	2.03874	10.1
168	1	1	39	2	7	13.5499	3.4965	9.96667
172	1	1	45	2	7	23.686	4.20168	8.83333
175	1	1	45	2	7	22.0636	1.30039	8.91667
177	1	1	45	2	7	22.9436	2.08117	8.86667
181	2	1	37	2	7	16.2546	2.98954	10.5
188	2	1	37	2	7	48.534	4.53515	10.55
190	2	1	37	2	7	14.5282	.	10.4333
191	2	1	48	2	7	21.8528	1.97239	8.35
194	2	1	48	2	7	13.9058	4.4843	8.23333
195	2	1	48	2	7	20.3184	3.75235	8.3
203	1	2	36	2	7	29.0061	3.4904	10.6
205	1	2	36	2	7	22.6859	3.61664	10.6333
208	1	2	36	2	7	24.1053	1.74978	10.7
212	1	2	46	2	7	31.9297	3.08642	8.76667
214	1	2	46	2	7	14.9089	4.62963	8.68333
215	1	2	46	2	7	31.3914	3.0303	8.6
225	2	2	33	2	7	24.7757	3.9604	11.05
228	2	2	33	2	7	13.1369	4.56621	11.1
230	2	2	33	2	7	27.3968	2.60417	11.15
232	2	2	44	2	7	23.0486	2.26757	9.06667
236	2	2	44	2	7	28.3788	0.854336	9.16667
239	2	2	44	2	7	30.946	4.90196	9.01667
245	1	3	35	2	7	31.9345	3.96825	10.75
248	1	3	35	2	7	24.3875	2.02429	10.8
250	1	3	35	2	7	43.6937	1.74825	11.1833
251	1	3	41	2	7	25.8392	2.08333	9.73333
255	1	3	41	2	7	26.4277	3.17965	9.48333
258	1	3	41	2	7	25.6039	3.22061	9.6
262	2	3	40	2	7	26.385	3.62319	9.81667
264	2	3	40	2	7	31.9636	2.6178	9.93333
268	2	3	40	2	7	23.8085	4.3956	9.9
276	2	3	43	2	7	9.63253	3.86847	9.23333
277	2	3	43	2	7	13.338	3.66972	9.31667
279	2	3	43	2	7	18.3988	2.886	9.28333
283	1	4	34	2	7	10.004	2.46609	10.9333
284	1	4	34	2	7	18.9607	2.54453	10.9
287	1	4	34	2	7	25.1874	4.31965	10.9667
293	1	4	47	2	7	23.3918	3.08166	8.43333
296	1	4	47	2	7	20.6297	2.17628	8.51667
299	1	4	47	2	7	19.3689	3.90625	8.46667
305	2	4	38	2	7	26.0731	4.51467	10.3667
307	2	4	38	2	7	20.0771	3.92157	10.1333
309	2	4	38	2	7	40.0088	3.34448	10.1833
311	2	4	42	2	7	41.0015	3.40716	9.53333
316	2	4	42	2	7	20.7097	3.77358	9.41667
320	2	4	42	2	7	24.6982	3.16456	9.48333

## Sheet: Cortisol AUC
						Serum cortisol (ng/ml)
12-R0
Time	3	5	6	13	15	20	162	167	168	172	175	177
1	32.881	46.532	22.533	34.3408	23.649	52.4717	38.627	27.5924	39.4106	37.2673	20.3347	23.0678
2	15.5167	67.7453	18.6588	15.6182	17.6768	29.2986	23.3252	23.1977	33.5146	32.6956	22.7209	31.248
3	30.064	64.8693	25.6553	30.6642	16.3246	43.4876	30.1347	31.0994	33.5346	31.709	33.3668	23.3417
4	44.6113	61.9933	32.6518	45.7101	14.9724	57.6767	36.9443	39.001	33.5546	30.7224	44.0127	15.4355
5	32.3263	16.2591	25.2323	29.9817	35.6071	28.8552	27.5447	24.3802	33.7983	12.4608	15.8842	43.2211
6	16.6056	32.1427	21.2125	29.3244	27.127	40.6514	21.2392	13.3583	31.4465	18.9847	34.8981	39.4344
7	34.1381	34.0697	27.2724	39.345	22.9885	41.0545	22.8331	14.8842	13.5499	23.686	22.0636	22.9436
36-R0
Time	22	28	29	31	33	36	181	188	190	191	194	195
1	36.4199	45.2312	36.4869	45.7814	46.7965	7.52984	34.0046	32.2744	33.168	41.2699	19.8501	42.7652
2	52.4769	25.3801	35.4727	33.809	48.3848	27.5952	52.7075	58.8037	41.4774	27.5715	29.2002	37.1524
3	57.1661	28.9112	39.5281	40.5445	49.9442	40.8504	54.5606	53.1625	27.7983	27.2313	25.3585	39.8823
4	61.8554	32.4423	43.5836	47.2801	51.5035	54.1056	56.4138	47.5214	14.1192	26.8912	21.5167	42.6123
5	40.6456	37.4006	21.6734	15.972	37.2737	29.2519	38.3042	35.4632	14.7763	27.1072	14.2114	31.339
6	37.534	30.0266	41.895	21.8012	44.6833	38.7977	38.8247	28.2384	20.8194	34.9683	22.674	9.9993
7	42.4581	25.0101	25.6068	41.8472	40.5974	46.6284	16.2546	48.534	14.5282	21.8528	13.9058	20.3184
12-R4
Time	42	43	46	52	53	58	203	205	208	212	214	215
1	47.4522	26.4593	55.9086	32.384	34.3072	39.9488	34.8284	29.6042	27.6754	37.4236	34.9025	38.4759
2	22.0017	35.211	16.9192	59.1197	60.3772	34.3262	47.8996	10.3007	29.4624	54.6113	36.4726	52.913
3	52.619	49.2036	28.5078	33.2115	34.0298	14.6518	29.4174	27.054	38.5297	36.8833	27.4813	26.3956
4	66.3867	37.8416	23.0725	36.5962	60.5841	58.6364	22.3411	26.901	10.4066	32.6043	12.799	28.6225
5	11.5064	22.7993	25.7385	47.6429	47.8732	13.1465	12.4825	26.7859	17.9615	25.3922	37.8379	38.3277
6	33.5027	35.1171	24.0879	58.9795	17.1674	35.0583	21.6869	18.3044	14.3081	27.4781	16.7159	40.2342
7	43.2973	53.0932	44.0163	26.2191	33.3545	54.5826	29.0061	22.6859	24.1053	31.9297	14.9089	31.3914
36-R4
Time	62	64	69	72	76	80	225	228	230	232	236	239
1	30.4156	30.3083	38.2657	15.3283	22.5339	41.0079	50.9956	15.868	29.8483	30.4222	38.9212	45.9215
2	27.8202	31.6366	39.683	42.354	35.3208	85.9264	44.5252	29.5166	13.3506	69.5422	55.0854	16.4806
3	44.3479	42.1593	57.5684	66.2208	77.0308	26.447	31.2261	30.2257	18.803	36.6307	37.297	30.1505
4	24.9155	35.1205	51.7434	14.8344	35.1237	27.5309	12.2577	25.6394	20.3792	17.6948	18.6471	23.1608
5	45.2136	68.3553	30.6417	38.0817	38.3803	32.1444	45.6655	22.9132	28.1379	30.8376	24.0569	49.0951
6	35.0633	31.5848	31.3455	44.7384	31.4751	32.0438	39.3292	19.7564	15.1882	24.0059	29.9699	10.6979
7	71.2113	36.4429	41.0451	62.5837	70.0251	56.5168	24.7757	13.1369	27.3968	23.0486	28.3788	30.946
12-R8
Time	82	84	89	94	96	98	245	248	250	251	255	258
1	26.5339	37.9192	30.685	58.3234	34.5109	22.8181	57.2488	42.7493	20.4729	22.3599	48.7812	40.7114
2	35.7497	60.9455	35.2598	57.6734	36.8321	20.6027	58.2497	24.6069	21.6563	22.2686	20.4579	7.66717
3	25.4946	48.3266	129.371	133.822	46.9722	46.1333	48.9802	32.2371	47.8603	30.3673	56.7124	34.5854
4	15.1405	18.5802	20.9279	44.3622	35.6811	15.2105	41.7737	14.1874	16.6902	8.49785	23.6447	12.8282
5	15.5695	22.0981	38.0823	29.0703	30.3746	10.4365	52.1834	33.8937	24.1408	16.2835	14.164	28.4681
6	23.5676	46.2661	22.3294	21.5678	12.2441	20.5196	29.0029	23.0574	11.4837	13.6727	21.1732	11.1485
7	27.1412	37.4445	15.8493	68.3887	43.3523	40.1099	31.9345	24.3875	43.6937	25.8392	26.4277	25.6039
36-R8
Time	104	107	110	111	113	117	262	264	268	276	277	279
1	38.4741	41.5968	51.4307	44.9965	26.972	31.6041	21.1723	26.1897	27.9972	32.1903	23.4146	41.527
2	67.3159	59.6712	65.2003	41.1498	25.5645	35.8315	26.468	43.7709	36.2317	22.6913	11.2288	56.5803
3	96.8242	78.6807	32.4462	54.3765	52.8587	64.825	8.90417	29.1367	16.5379	27.0247	37.4778	43.1719
4	46.4832	27.4698	40.0996	25.1362	24.4371	25.6395	17.5579	23.7876	22.8077	11.8188	19.6625	8.87161
5	79.3099	22.639	65.3205	52.4231	55.9993	37.9722	24.8223	14.9275	24.1376	14.0005	24.0723	25.2153
6	28.7547	24.6666	29.1728	33.4064	23.5365	29.4055	14.4743	12.509	13.1078	13.5022	11.6689	18.0321
7	62.8698	51.5911	47.1654	55.2356	28.453	43.1207	26.385	31.9636	23.8085	9.63253	13.338	18.3988
1 4
Time	123	125	126	132	135	138	283	284	287	293	296	299
1	28.9416	41.056	30.6215	23.9586	52.436	50.9464	26.1698	34.1577	29.2202	49.6543	25.147	21.6721
2	25.0817	49.5463	33.4057	41.4132	52.5302	31.1836	5.60245	22.8377	20.2681	28.5354	27.5281	27.0568
3	49.9697	153.083	101.919	43.8652	80.8057	37.7817	27.0894	25.6811	20.7787	41.5739	22.5978	47.4188
4	25.3665	31.8247	23.0078	32.5454	16.4524	14.6406	7.69242	14.7046	13.0062	27.9237	11.3198	24.8652
5	28.1929	45.4541	47.0856	22.1433	21.8012	12.5064	12.7822	27.5634	31.3658	28.3413	21.6669	34.1519
6	21.03	21.9304	16.2052	27.7646	35.628	15.8049	8.29446	8.02675	15.2849	18.9573	14.1341	18.6242
7	50.9201	55.1127	58.5609	30.3782	67.9765	30.6138	10.004	18.9607	25.1874	23.3918	20.6297	19.3689
2 4
Time	141	142	147	152	155	159	305	307	309	311	316	320
1	19.8786	18.889	38.2596	35.7901	45.4376	18.5174	55.848	66.5724	56.7911	40.7702	38.3479	42.4573
2	21.4346	25.7079	54.1303	41.775	65.0758	33.4099	42.8693	41.3856	45.3743	45.659	14.3018	45.0141
3	52.6566	42.8749	84.3075	18.4437	73.0584	64.7917	51.7477	46.326	60.398	49.6086	43.2063	41.0708
4	22.4605	18.2839	65.1877	35.6621	19.3094	19.0265	22.8624	16.3554	24.7789	22.62	16.6081	21.5021
5	27.2449	16.5558	38.5255	30.9559	36.673	38.4942	37.0983	40.3514	49.351	44.0294	24.4408	49.0173
6	47.3481	16.0696	38.6002	26.1537	29.0891	19.3586	20.6557	13.847	13.1428	21.7006	23.1381	25.1412
7	31.347	31.9116	38.7426	41.6203	41.2326	37.6389	26.0731	20.0771	40.0088	41.0015	20.7097	24.6982

## Sheet: Hapto
Animal ID	Transport	Rest	Pen	Group	Time	Hapto (mg/ml)	FS (m/s)	Time of day
3	1	1	8	1	1	0.095568	1.71233	15.9
5	1	1	8	1	1	0.095568	3.5461	15.8667
6	1	1	8	1	1	0.0966674	2.82885	15.8
13	1	1	9	1	1	0.151637	2.89017	15.5833
15	1	1	9	1	1	0.116457	2.66667	15.45
20	1	1	9	1	1	0.0834746	2.15983	15.7167
22	2	1	7	1	1	0.090071	2.48756	16.3167
28	2	1	7	1	1	0.114258	2.22469	16.9833
29	2	1	7	1	1	0.0944686	3.34448	17.1333
31	2	1	12	1	1	0.125252	4.6729	16.6167
33	2	1	12	1	1	0.429784	2.83688	16.5
36	2	1	12	1	1	0.0911704	2.21239	16.1
42	1	2	5	1	1	0.0867728	2.42718	16.6667
43	1	2	5	1	1	0.095568	4.02414	16.6333
46	1	2	5	1	1	0.101065	1.28287	16.1333
52	1	2	15	1	1	0.136246	4.16667	16.3667
53	1	2	15	1	1	0.0713813	3.02572	16.45
58	1	2	15	1	1	0.512239	4.93827	16.4833
62	2	2	2	1	1	0.105463	2.59067	15.9
64	2	2	2	1	1	0.10986	3.83142	15.9667
69	2	2	11	1	1	0.126509	3.02115	15.7
72	2	2	11	1	1	0.101065	2.8169	17.0333
76	2	2	11	1	1	0.113158	2.20264	16.4333
80	2	2	11	1	1	0.149438	4.0568	16.25
82	1	3	6	1	1	0.0922698	2.20507	16.0333
84	1	3	6	1	1	0.0867728	2.10084	16.4
89	1	3	6	1	1	0.0823752	3.30579	16.7667
94	1	3	10	1	1	0.105463	4.2735	16.0833
96	1	3	10	1	1	0.102164	2.10526	16.3
98	1	3	10	1	1	0.0878722	2.68097	15.9833
104	2	3	4	1	1	0.104363	4.4843	16.9167
107	2	3	4	1	1	0.14614	4.85437	17.2333
110	2	3	4	1	1	0.0702819	2.26757	17.1
111	2	3	14	1	1	0.0735801	3.53982	16.6833
113	2	3	14	1	1	0.0911704	1.98216	16.7667
117	2	3	14	1	1	0.0834746	1.71674	16.3667
123	1	4	1	1	1	0.10986	3.04414	16.2333
125	1	4	1	1	1	0.101065	5.44959	16.55
126	1	4	1	1	1	0.0672947	2.1097	16.5833
132	1	4	13	1	1	0.0656062	2.10084	16.9833
135	1	4	13	1	1	0.102413	3.4965	16.8
138	1	4	13	1	1	0.069398	0.993049	16.85
141	2	4	3	1	1	0.107916	1.35501	16.5667
142	2	4	3	1	1	0.245479	3.24149	17.2833
147	2	4	3	1	1	0.105715	2.68097	16.7833
152	2	4	16	1	1	0.0980111	3.91389	15.7833
155	2	4	16	1	1	0.0837046	3.26797	15.8333
159	2	4	16	1	1	0.129926	2.43013	15.6167
162	1	1	39	2	1	0.174956	2.17391	16.1333
167	1	1	39	2	1	0.108259	2.03874	16.2333
168	1	1	39	2	1	0.103578	3.4965	17
172	1	1	45	2	1	0.0661338	4.20168	15.5333
175	1	1	45	2	1	0.0579428	1.30039	15.4167
177	1	1	45	2	1	0.0579428	2.08117	16.3833
181	2	1	37	2	1	0.0708143	2.98954	16.5833
188	2	1	37	2	1	0.059113	4.53515	16.9833
190	2	1	37	2	1	0.109429	.	15.5
191	2	1	48	2	1	0.0848559	1.97239	15.8667
194	2	1	48	2	1	0.132831	4.4843	16.1167
195	2	1	48	2	1	0.0719844	3.75235	16.75
203	1	2	36	2	1	0.1223	3.4904	15.5
205	1	2	36	2	1	0.0754948	3.61664	16.6167
208	1	2	36	2	1	0.0895365	1.74978	16.8667
212	1	2	46	2	1	0.0602831	3.08642	15.85
214	1	2	46	2	1	0.125811	4.62963	15.75
215	1	2	46	2	1	0.176126	3.0303	15.5833
225	2	2	33	2	1	0.0977274	3.9604	15.8333
228	2	2	33	2	1	0.146873	4.56621	16.0833
230	2	2	33	2	1	0.0848559	2.60417	16.4833
232	2	2	44	2	1	0.0801754	2.26757	16.5167
236	2	2	44	2	1	0.0848559	0.854336	16.4167
239	2	2	44	2	1	0.0965573	4.90196	15.6333
245	1	3	35	2	1	0.0907066	3.96825	16.9667
248	1	3	35	2	1	0.0918767	2.02429	16.1833
250	1	3	35	2	1	0.0778351	1.74825	16.8
251	1	3	41	2	1	0.0790052	2.08333	16.55
255	1	3	41	2	1	0.0778351	3.17965	16.0167
258	1	3	41	2	1	0.0974169	3.22061	16.4333
262	2	3	40	2	1	0.0673039	3.62319	16.25
264	2	3	40	2	1	0.90395	2.6178	16.3167
268	2	3	40	2	1	0.0731546	4.3956	16.35
276	2	3	43	2	1	0.0953871	3.86847	16.2
277	2	3	43	2	1	0.886934	3.66972	15.4
279	2	3	43	2	1	0.0587235	2.886	15.65
283	1	4	34	2	1	0.107782	2.46609	15.9333
284	1	4	34	2	1	0.0832372	2.54453	16.7167
287	1	4	34	2	1	0.0697377	4.31965	16.5167
293	1	4	47	2	1	0.118827	3.08166	16.0833
296	1	4	47	2	1	0.0697377	2.17628	16.4667
299	1	4	47	2	1	0.0672832	3.90625	16.65
305	2	4	38	2	1	0.0893734	4.51467	17.0833
307	2	4	38	2	1	0.105327	3.92157	15.9167
309	2	4	38	2	1	0.0758738	3.34448	16.9333
311	2	4	42	2	1	0.0967368	3.40716	16.8833
316	2	4	42	2	1	0.0795555	3.77358	16.8167
320	2	4	42	2	1	0.102873	3.16456	17.1167
3	1	1	8	1	2	0.124423	1.71233	6.31667
5	1	1	8	1	2	0.0991116	3.5461	6.4
6	1	1	8	1	2	0.0969106	2.82885	6.13333
13	1	1	9	1	2	0.0925086	2.89017	6.1
15	1	1	9	1	2	0.120021	2.66667	6.35
20	1	1	9	1	2	0.107916	2.15983	6.41667
22	2	1	7	1	2	0.164041	2.48756	5.95
28	2	1	7	1	2	0.135428	2.22469	6
29	2	1	7	1	2	0.104614	3.34448	6.25
31	2	1	12	1	2	0.166242	4.6729	6.05
33	2	1	12	1	2	0.494193	2.83688	5.88333
36	2	1	12	1	2	0.110117	2.21239	5.85
42	1	2	5	1	2	0.168443	2.42718	7.38333
43	1	2	5	1	2	0.107536	4.02414	8.13333
46	1	2	5	1	2	0.101313	1.28287	7.48333
52	1	2	15	1	2	0.126624	4.16667	8.16667
53	1	2	15	1	2	0.104614	3.02572	8.06667
58	1	2	15	1	2	0.120021	4.93827	8.03333
62	2	2	2	1	2	0.133227	2.59067	7.8
64	2	2	2	1	2	0.187152	3.83142	6.9
69	2	2	11	1	2	0.0947096	3.02115	7.18333
72	2	2	11	1	2	0.148634	2.8169	6.66667
76	2	2	11	1	2	0.166242	2.20264	6.71667
80	2	2	11	1	2	0.146433	4.0568	7.06667
82	1	3	6	1	2	0.0958101	2.20507	7.68333
84	1	3	6	1	2	0.0870061	2.10084	6.95
89	1	3	6	1	2	0.0870061	3.30579	7.73333
94	1	3	10	1	2	0.0958101	4.2735	7.88333
96	1	3	10	1	2	0.11782	2.10526	6.83333
98	1	3	10	1	2	0.127725	2.68097	6.81667
104	2	3	4	1	2	0.0988722	4.4843	7.91667
107	2	3	4	1	2	0.0931367	4.85437	7.85
110	2	3	4	1	2	0.137868	2.26757	8.1
111	2	3	14	1	2	0.136923	3.53982	8.33333
113	2	3	14	1	2	0.126525	1.98216	7.33333
117	2	3	14	1	2	0.165281	1.71674	7.41667
123	1	4	1	1	2	0.131251	3.04414	7.45
125	1	4	1	1	2	0.167172	5.44959	7.21667
126	1	4	1	1	2	0.144485	2.1097	6.56667
132	1	4	13	1	2	0.132197	2.10084	7.31667
135	1	4	13	1	2	0.117072	3.4965	8
138	1	4	13	1	2	0.120853	0.993049	7.83333
141	2	4	3	1	2	0.217272	1.35501	6.78333
142	2	4	3	1	2	0.140704	3.24149	6.48333
147	2	4	3	1	2	0.188913	2.68097	6.51667
152	2	4	16	1	2	0.269262	3.91389	5.78333
155	2	4	16	1	2	0.170008	3.26797	7.61667
159	2	4	16	1	2	0.144485	2.43013	7.56667
162	1	1	39	2	2	0.0991912	2.17391	6.18333
167	1	1	39	2	2	0.0918278	2.03874	6.13333
168	1	1	39	2	2	0.111464	3.4965	6.05
172	1	1	45	2	2	0.0856917	4.20168	6.1
175	1	1	45	2	2	0.0685105	1.30039	6.01667
177	1	1	45	2	2	0.0697377	2.08117	5.96667
181	2	1	37	2	2	0.0967368	2.98954	5.8
188	2	1	37	2	2	0.232959	4.53515	5.76667
190	2	1	37	2	2	0.310275	.	5.53333
191	2	1	48	2	2	0.118827	1.97239	5.7
194	2	1	48	2	2	0.110236	4.4843	5.66667
195	2	1	48	2	2	0.0955095	3.75235	5.91667
203	1	2	36	2	2	0.109009	3.4904	7.21667
205	1	2	36	2	2	0.0906006	3.61664	6.3
208	1	2	36	2	2	0.0807828	1.74978	7.7
212	1	2	46	2	2	0.0685105	3.08642	6.66667
214	1	2	46	2	2	0.107782	4.62963	8.2
215	1	2	46	2	2	0.123736	3.0303	7.93333
225	2	2	33	2	2	0.338501	3.9604	6.63333
228	2	2	33	2	2	0.311502	4.56621	7.38333
230	2	2	33	2	2	0.100418	2.60417	6.5
232	2	2	44	2	2	0.0942823	2.26757	7.01667
236	2	2	44	2	2	0.0783283	0.854336	6.6
239	2	2	44	2	2	0.153189	4.90196	6.83333
245	1	3	35	2	2	0.107782	3.96825	8.01667
248	1	3	35	2	2	0.11133	2.02429	6.58333
250	1	3	35	2	2	0.121449	1.74825	7.3
251	1	3	41	2	2	0.0679004	2.08333	7.68333
255	1	3	41	2	2	0.0969333	3.17965	6.7
258	1	3	41	2	2	0.0847917	3.22061	6.98333
262	2	3	40	2	2	0.0914144	3.62319	8.05
264	2	3	40	2	2	1.10469	2.6178	7.6
268	2	3	40	2	2	0.130047	4.3956	6.76667
276	2	3	43	2	2	0.168679	3.86847	8.16667
277	2	3	43	2	2	0.179717	3.66972	6.35
279	2	3	43	2	2	0.117655	2.886	7.95
283	1	4	34	2	2	0.112386	2.46609	7.1
284	1	4	34	2	2	0.119009	2.54453	8.28333
287	1	4	34	2	2	0.105764	4.31965	7.83333
293	1	4	47	2	2	0.0969333	3.08166	7.48333
296	1	4	47	2	2	0.0847917	2.17628	7.75
299	1	4	47	2	2	0.0925182	3.90625	8.11667
305	2	4	38	2	2	0.114594	4.51467	7.53333
307	2	4	38	2	2	0.13667	3.92157	7.86667
309	2	4	38	2	2	0.147707	3.34448	8.33333
311	2	4	42	2	2	0.655447	3.40716	8.21667
316	2	4	42	2	2	0.105764	3.77358	6.93333
320	2	4	42	2	2	1.01859	3.16456	8.25
42	1	2	5	1	3	0.110455	2.42718	12.55
43	1	2	5	1	3	0.135978	4.02414	12.4667
46	1	2	5	1	3	0.124634	1.28287	12.3167
52	1	2	15	1	3	0.126525	4.16667	12.4333
53	1	2	15	1	3	0.164336	3.02572	12.2333
58	1	2	15	1	3	0.15961	4.93827	12.0333
62	2	2	2	1	3	0.128415	2.59067	12.35
64	2	2	2	1	3	0.217272	3.83142	12.15
69	2	2	11	1	3	0.112346	3.02115	12.2
72	2	2	11	1	3	0.140704	2.8169	12.5833
76	2	2	11	1	3	0.188913	2.20264	12.4167
80	2	2	11	1	3	0.132197	4.0568	12.1
82	1	3	6	1	3	0.123689	2.20507	15.9333
84	1	3	6	1	3	0.192695	2.10084	16.1167
89	1	3	6	1	3	0.116127	3.30579	16.0167
94	1	3	10	1	3	0.135978	4.2735	16.3667
96	1	3	10	1	3	0.112346	2.10526	16.4167
98	1	3	10	1	3	0.113291	2.68097	16.1833
104	2	3	4	1	3	0.183242	4.4843	16.3333
107	2	3	4	1	3	0.15961	4.85437	16.3833
110	2	3	4	1	3	0.185132	2.26757	16.1
111	2	3	14	1	3	0.12558	3.53982	16.4667
113	2	3	14	1	3	0.104608	1.98216	16.2167
117	2	3	14	1	3	0.156228	1.71674	16.4333
123	1	4	1	1	3	0.099174	3.04414	20.6
125	1	4	1	1	3	0.197825	5.44959	20.4167
126	1	4	1	1	3	0.126919	2.1097	20.6333
132	1	4	13	1	3	0.127947	2.10084	20.0667
135	1	4	13	1	3	0.125892	3.4965	20.35
138	1	4	13	1	3	0.110478	0.993049	20.5833
141	2	4	3	1	3	0.222487	1.35501	20.2833
142	2	4	3	1	3	0.132058	3.24149	20.45
147	2	4	3	1	3	0.460893	2.68097	20.3833
152	2	4	16	1	3	0.189604	3.91389	20.0333
155	2	4	16	1	3	0.186521	3.26797	20.1833
159	2	4	16	1	3	0.108423	2.43013	20.5
203	1	2	36	2	3	0.109075	3.4904	12.45
205	1	2	36	2	3	0.115698	3.61664	12.3333
208	1	2	36	2	3	0.102452	1.74978	12.2667
212	1	2	46	2	3	0.0947258	3.08642	12.4167
214	1	2	46	2	3	0.102452	4.62963	12.1667
215	1	2	46	2	3	0.124528	3.0303	12.0167
225	2	2	33	2	3	0.36736	3.9604	12.5333
228	2	2	33	2	3	0.264708	4.56621	12.2333
230	2	2	33	2	3	0.115698	2.60417	12.3
232	2	2	44	2	3	0.155434	2.26757	12.1167
236	2	2	44	2	3	0.111283	0.854336	12.0833
239	2	2	44	2	3	0.192962	4.90196	12.5
245	1	3	35	2	3	0.133358	3.96825	16.4333
248	1	3	35	2	3	0.166472	2.02429	16.2667
250	1	3	35	2	3	0.10466	1.74825	16.3667
251	1	3	41	2	3	0.0881031	2.08333	16.05
255	1	3	41	2	3	0.109075	3.17965	16.15
258	1	3	41	2	3	0.102452	3.22061	16.0833
262	2	3	40	2	3	0.0805185	3.62319	15.8833
264	2	3	40	2	3	1.12783	2.6178	15.9667
268	2	3	40	2	3	0.370506	4.3956	15.9167
276	2	3	43	2	3	0.246809	3.86847	16.3333
277	2	3	43	2	3	0.273048	3.66972	16.3
279	2	3	43	2	3	0.229316	2.886	16.4667
283	1	4	34	2	3	0.0693834	2.46609	20.25
284	1	4	34	2	3	0.0843771	2.54453	20.1333
287	1	4	34	2	3	0.0668844	4.31965	19.9667
293	1	4	47	2	3	0.0793792	3.08166	20.35
296	1	4	47	2	3	0.0468929	2.17628	20.0167
299	1	4	47	2	3	0.0481423	3.90625	20.4167
305	2	4	38	2	3	0.155597	4.51467	20.2833
307	2	4	38	2	3	0.185584	3.92157	20.2
309	2	4	38	2	3	0.675378	3.34448	20.05
311	2	4	42	2	3	0.982748	3.40716	20.1167
316	2	4	42	2	3	0.0718823	3.77358	20.3167
320	2	4	42	2	3	1.04397	3.16456	20.3833
3	1	1	8	1	4	0.133085	1.71233	11.0167
5	1	1	8	1	4	0.118699	3.5461	11.4667
6	1	1	8	1	4	0.120754	2.82885	11.3167
13	1	1	9	1	4	0.116643	2.89017	10.9667
15	1	1	9	1	4	0.126919	2.66667	11.1833
20	1	1	9	1	4	0.094036	2.15983	11.25
22	2	1	7	1	4	0.159803	2.48756	10.9167
28	2	1	7	1	4	0.137196	2.22469	11.35
29	2	1	7	1	4	0.161858	3.34448	11.3667
31	2	1	12	1	4	0.159803	4.6729	11.4167
33	2	1	12	1	4	0.43212	2.83688	11.1333
36	2	1	12	1	4	0.151582	2.21239	11.05
42	1	2	5	1	4	0.141306	2.42718	16.9167
43	1	2	5	1	4	0.121781	4.02414	16.9667
46	1	2	5	1	4	0.118699	1.28287	17.3833
52	1	2	15	1	4	0.102257	4.16667	17.2667
53	1	2	15	1	4	0.133085	3.02572	17.2
58	1	2	15	1	4	0.123837	4.93827	17.15
62	2	2	2	1	4	0.123837	2.59067	17.1
64	2	2	2	1	4	0.162886	3.83142	17.1667
69	2	2	11	1	4	0.110478	3.02115	17.3
72	2	2	11	1	4	0.158775	2.8169	16.8333
76	2	2	11	1	4	0.188576	2.20264	17.0833
80	2	2	11	1	4	0.115616	4.0568	17.4
82	1	3	6	1	4	0.125892	2.20507	21.3667
84	1	3	6	1	4	0.148499	2.10084	21.2167
89	1	3	6	1	4	0.0816657	3.30579	21.1333
94	1	3	10	1	4	0.0896954	4.2735	20.95
96	1	3	10	1	4	0.107002	2.10526	21.1667
98	1	3	10	1	4	0.0923458	2.68097	21.3167
104	2	3	4	1	4	0.0991103	4.4843	21.1167
107	2	3	4	1	4	0.107002	4.85437	21.05
110	2	3	4	1	4	0.109257	2.26757	21.45
111	2	3	14	1	4	0.0821991	3.53982	21
113	2	3	14	1	4	0.0991103	1.98216	21.2833
117	2	3	14	1	4	0.136315	1.71674	20.9167
123	1	4	1	1	4	0.0855814	3.04414	0.983333
125	1	4	1	1	4	0.110384	5.44959	1.01667
126	1	4	1	1	4	0.0630331	2.1097	1.11667
132	1	4	13	1	4	0.0968555	2.10084	1.45
135	1	4	13	1	4	0.125041	3.4965	0.933333
138	1	4	13	1	4	0.105875	0.993049	1.2
141	2	4	3	1	4	0.144207	1.35501	1.3
142	2	4	3	1	4	0.101365	3.24149	1.06667
147	2	4	3	1	4	0.445225	2.68097	0.866667
152	2	4	16	1	4	0.102493	3.91389	1.36667
155	2	4	16	1	4	0.143079	3.26797	1.48333
159	2	4	16	1	4	0.0878362	2.43013	1.4
162	1	1	39	2	4	0.0643855	2.17391	11.4
167	1	1	39	2	4	0.0743813	2.03874	10.9167
168	1	1	39	2	4	0.106868	3.4965	11.2667
172	1	1	45	2	4	0.0999467	4.20168	11.1
175	1	1	45	2	4	0.0643855	1.30039	11.3667
177	1	1	45	2	4	0.14935	2.08117	11.3167
181	2	1	37	2	4	0.120612	2.98954	10.9667
188	2	1	37	2	4	0.123111	4.53515	11.0667
190	2	1	37	2	4	0.270549	.	11.15
191	2	1	48	2	4	0.116863	1.97239	10.9833
194	2	1	48	2	4	0.0731318	4.4843	11.1833
195	2	1	48	2	4	0.0881255	3.75235	11.0167
203	1	2	36	2	4	0.0768802	3.4904	17.4667
205	1	2	36	2	4	0.0681339	3.61664	17.3333
208	1	2	36	2	4	0.0693834	1.74978	17.4
212	1	2	46	2	4	0.0668844	3.08642	17.3
214	1	2	46	2	4	0.0731318	4.62963	16.8833
215	1	2	46	2	4	0.0956223	3.0303	17.1833
225	2	2	33	2	4	0.406741	3.9604	17.4333
228	2	2	33	2	4	0.251806	4.56621	17.0167
230	2	2	33	2	4	0.0606371	2.60417	17.2167
232	2	2	44	2	4	0.0881255	2.26757	17.1167
236	2	2	44	2	4	0.0828128	0.854336	17.4833
239	2	2	44	2	4	0.139021	4.90196	17.25
245	1	3	35	2	4	0.0812949	3.96825	21.1333
248	1	3	35	2	4	0.0854383	2.02429	21.0333
250	1	3	35	2	4	0.059197	1.74825	21.0833
251	1	3	41	2	4	0.0509102	2.08333	21.2667
255	1	3	41	2	4	0.0716271	3.17965	20.9333
258	1	3	41	2	4	0.0536725	3.22061	20.9833
262	2	3	40	2	4	0.0619592	3.62319	21.3333
264	2	3	40	2	4	1.10056	2.6178	20.8833
268	2	3	40	2	4	0.32161	4.3956	21.3667
276	2	3	43	2	4	0.240124	3.86847	21.4
277	2	3	43	2	4	0.255316	3.66972	20.9
279	2	3	43	2	4	0.164162	2.886	21.2
283	1	4	34	2	4	0.0633403	2.46609	1.36667
284	1	4	34	2	4	0.0826761	2.54453	1.15
287	1	4	34	2	4	0.0785327	4.31965	1.21667
293	1	4	47	2	4	0.0688648	3.08166	1.3
296	1	4	47	2	4	0.0999467	2.17628	1.03333
299	1	4	47	2	4	0.0288122	3.90625	1.28333
305	2	4	38	2	4	0.0895817	4.51467	1.05
307	2	4	38	2	4	0.106271	3.92157	0.983333
309	2	4	38	2	4	0.66551	3.34448	1.4
311	2	4	42	2	4	0.828483	3.40716	1.25
316	2	4	42	2	4	0.130303	3.77358	0.9
320	2	4	42	2	4	0.83677	3.16456	1.11667
3	1	1	8	1	5	0.0776895	1.71233	18.3333
5	1	1	8	1	5	0.0957281	3.5461	18.3
6	1	1	8	1	5	0.0957281	2.82885	18.25
13	1	1	9	1	5	0.110384	2.89017	18.3833
15	1	1	9	1	5	0.202832	2.66667	18.45
20	1	1	9	1	5	0.0946007	2.15983	18.5
22	2	1	7	1	5	0.282878	2.48756	18.0833
28	2	1	7	1	5	0.084454	2.22469	18.1833
29	2	1	7	1	5	0.197195	3.34448	18.1333
31	2	1	12	1	5	0.149844	4.6729	17.95
33	2	1	12	1	5	0.654924	2.83688	17.9833
36	2	1	12	1	5	0.13857	2.21239	18.0333
42	1	2	5	1	5	0.107002	2.42718	0.233333
43	1	2	5	1	5	0.119404	4.02414	0.333333
46	1	2	5	1	5	0.121659	1.28287	0.283333
52	1	2	15	1	5	0.107002	4.16667	0.1
53	1	2	15	1	5	0.216361	3.02572	0.15
58	1	2	15	1	5	0.127296	4.93827	0.05
62	2	2	2	1	5	0.0736359	2.59067	0
64	2	2	2	1	5	0.0839599	3.83142	23.95
69	2	2	11	1	5	0.0941815	3.02115	23.8833
72	2	2	11	1	5	0.216657	2.8169	0.433333
76	2	2	11	1	5	0.197555	2.20264	0.483333
80	2	2	11	1	5	0.117778	4.0568	0.533333
82	1	3	6	1	5	0.103171	2.20507	4.55
84	1	3	6	1	5	0.0930579	2.10084	4.36667
89	1	3	6	1	5	0.111036	3.30579	4.43333
94	1	3	10	1	5	0.131568	4.2735	4.66667
96	1	3	10	1	5	0.102476	2.10526	4.73333
98	1	3	10	1	5	0.0750799	2.68097	4.61667
104	2	3	4	1	5	0.168341	4.4843	4.18333
107	2	3	4	1	5	0.15261	4.85437	4.1
110	2	3	4	1	5	0.209915	2.26757	4.25
111	2	3	14	1	5	0.098676	3.53982	3.93333
113	2	3	14	1	5	0.14025	1.98216	3.98333
117	2	3	14	1	5	0.169464	1.71674	4.01667
123	1	4	1	1	5	0.0874398	3.04414	8.06667
125	1	4	1	1	5	0.166094	5.44959	7.95
126	1	4	1	1	5	0.144745	2.1097	8.11667
132	1	4	13	1	5	0.0941815	2.10084	8.85
135	1	4	13	1	5	0.114407	3.4965	8.75
138	1	4	13	1	5	0.0930579	0.993049	8.78333
141	2	4	3	1	5	0.150363	1.35501	8.46667
142	2	4	3	1	5	0.0975524	3.24149	8.6
147	2	4	3	1	5	0.440258	2.68097	8.53333
152	2	4	16	1	5	0.124519	3.91389	8.28333
155	2	4	16	1	5	0.268344	3.26797	8.25
159	2	4	16	1	5	0.123396	2.43013	8.41667
162	1	1	39	2	5	0.125244	2.17391	18.4333
167	1	1	39	2	5	0.0398612	2.03874	18.45
168	1	1	39	2	5	0.0882005	3.4965	18.4
172	1	1	45	2	5	0.0550536	4.20168	18.1667
175	1	1	45	2	5	0.0822386	1.30039	18.1833
177	1	1	45	2	5	0.0647214	2.08117	18.1167
181	2	1	37	2	5	0.175211	2.98954	18.2833
188	2	1	37	2	5	0.242886	4.53515	18.3333
190	2	1	37	2	5	0.295369	.	18.2667
191	2	1	48	2	5	0.218026	1.97239	18.0667
194	2	1	48	2	5	0.0964873	4.4843	17.95
195	2	1	48	2	5	0.172449	3.75235	15.9833
203	1	2	36	2	5	0.0757704	3.4904	0.2
205	1	2	36	2	5	0.0550536	3.61664	0.283333
208	1	2	36	2	5	0.0575764	1.74978	0.216667
212	1	2	46	2	5	0.0690475	3.08642	0.116667
214	1	2	46	2	5	0.0877453	4.62963	0.0666667
215	1	2	46	2	5	0.11058	3.0303	0.05
225	2	2	33	2	5	0.527939	3.9604	23.9667
228	2	2	33	2	5	0.317356	4.56621	23.9
230	2	2	33	2	5	0.073791	2.60417	23.9333
232	2	2	44	2	5	0.1017	2.26757	0.333333
236	2	2	44	2	5	0.0991624	0.854336	0.366667
239	2	2	44	2	5	0.104237	4.90196	0.433333
245	1	3	35	2	5	0.0814025	3.96825	4.01667
248	1	3	35	2	5	0.0725225	2.02429	3.91667
250	1	3	35	2	5	0.0572996	1.74825	3.93333
251	1	3	41	2	5	0.0890139	2.08333	4.25
255	1	3	41	2	5	0.152442	3.17965	4.21667
258	1	3	41	2	5	0.0585682	3.22061	4.26667
262	2	3	40	2	5	0.0814025	3.62319	4.31667
264	2	3	40	2	5	1.06708	2.6178	4.4
268	2	3	40	2	5	0.468316	4.3956	4.36667
276	2	3	43	2	5	0.346534	3.86847	4.15
277	2	3	43	2	5	0.441676	3.66972	4.08333
279	2	3	43	2	5	0.189231	2.886	4.05
283	1	4	34	2	5	0.073791	2.46609	7.96667
284	1	4	34	2	5	0.165128	2.54453	7.93333
287	1	4	34	2	5	0.0839396	4.31965	8
293	1	4	47	2	5	0.133414	3.08166	8.15
296	1	4	47	2	5	0.0534939	2.17628	8.18333
299	1	4	47	2	5	0.0623739	3.90625	8.1
305	2	4	38	2	5	0.115654	4.51467	8.33333
307	2	4	38	2	5	0.129608	3.92157	8.25
309	2	4	38	2	5	0.959253	3.34448	8.4
311	2	4	42	2	5	0.865379	3.40716	8.6
316	2	4	42	2	5	0.0991624	3.77358	8.45
320	2	4	42	2	5	0.72203	3.16456	8.53333
3	1	1	8	1	6	0.0660909	1.71233	11.3833
5	1	1	8	1	6	0.108801	3.5461	11.4167
6	1	1	8	1	6	0.0851925	2.82885	11.3167
13	1	1	9	1	6	0.0964288	2.89017	11.5167
15	1	1	9	1	6	0.713299	2.66667	11.5
20	1	1	9	1	6	0.0582255	2.15983	11.5333
22	2	1	7	1	6	0.399808	2.48756	11.1333
28	2	1	7	1	6	0.071709	2.22469	11.0833
29	2	1	7	1	6	0.276209	3.34448	11.2
31	2	1	12	1	6	0.199802	4.6729	10.9167
33	2	1	12	1	6	1.35036	2.83688	11.0167
36	2	1	12	1	6	0.30191	2.21239	10.9833
42	1	2	5	1	6	0.117893	2.42718	17.3333
43	1	2	5	1	6	0.0814836	4.02414	17.3
46	1	2	5	1	6	0.0814836	1.28287	17.4167
52	1	2	15	1	6	0.0936202	4.16667	17.0333
53	1	2	15	1	6	1.34976	3.02572	16.9667
58	1	2	15	1	6	0.10333	4.93827	16.9833
62	2	2	2	1	6	0.346062	2.59067	17.2
64	2	2	2	1	6	0.0936202	3.83142	17.1
69	2	2	11	1	6	0.0766289	3.02115	17.1667
72	2	2	11	1	6	0.323003	2.8169	17.5667
76	2	2	11	1	6	0.134885	2.20264	17.45
80	2	2	11	1	6	0.115466	4.0568	17.55
82	1	3	6	1	6	0.0778426	2.20507	21.3333
84	1	3	6	1	6	0.812109	2.10084	21.3667
89	1	3	6	1	6	0.0754153	3.30579	21.4
94	1	3	10	1	6	0.0742016	4.2735	21.4833
96	1	3	10	1	6	0.069347	2.10526	21.5167
98	1	3	10	1	6	0.0899792	2.68097	21.55
104	2	3	4	1	6	0.0936202	4.4843	21.2
107	2	3	4	1	6	0.126389	4.85437	21.25
110	2	3	4	1	6	0.462574	2.26757	21.1333
111	2	3	14	1	6	0.291447	3.53982	21.05
113	2	3	14	1	6	0.0911929	1.98216	21.0833
117	2	3	14	1	6	0.10333	1.71674	21
123	1	4	1	1	6	0.0996885	3.04414	1.26667
125	1	4	1	1	6	0.644623	5.44959	1.2
126	1	4	1	1	6	0.132457	2.1097	1.23333
132	1	4	13	1	6	0.120321	2.10084	1.38333
135	1	4	13	1	6	0.11386	3.4965	1.43333
138	1	4	13	1	6	0.127603	0.993049	1.48333
141	2	4	3	1	6	0.573017	1.35501	1.11667
142	2	4	3	1	6	0.0899792	3.24149	1
147	2	4	3	1	6	0.244114	2.68097	1.08333
152	2	4	16	1	6	0.069347	3.91389	1.63333
155	2	4	16	1	6	0.832741	3.26797	1.6
159	2	4	16	1	6	0.0669196	2.43013	1.68333
162	1	1	39	2	6	0.0687168	2.17391	11.5667
167	1	1	39	2	6	0.0585682	2.03874	11.6
168	1	1	39	2	6	0.0999467	3.4965	11.5167
172	1	1	45	2	6	0.0522253	4.20168	11.15
175	1	1	45	2	6	0.1017	1.30039	11.2333
177	1	1	45	2	6	0.0687168	2.08117	11.2
181	2	1	37	2	6	0.251437	2.98954	11.3667
188	2	1	37	2	6	0.0598706	4.53515	11.3167
190	2	1	37	2	6	0.281535	.	11.4
191	2	1	48	2	6	0.33816	1.97239	11.0667
194	2	1	48	2	6	0.0887694	4.4843	11
195	2	1	48	2	6	0.115275	3.75235	10.9667
203	1	2	36	2	6	0.964648	3.4904	17.2333
205	1	2	36	2	6	0.0706976	3.61664	17.1667
208	1	2	36	2	6	0.085155	1.74978	17.2167
212	1	2	46	2	6	0.0670833	3.08642	17.05
214	1	2	46	2	6	0.0670833	4.62963	17.1333
215	1	2	46	2	6	0.0974169	3.0303	17.0667
225	2	2	33	2	6	0.397194	3.9604	16.9833
228	2	2	33	2	6	0.11407	4.56621	16.9167
230	2	2	33	2	6	0.25262	2.60417	16.8833
232	2	2	44	2	6	1.03332	2.26757	17.2833
236	2	2	44	2	6	0.129732	0.854336	17.3667
239	2	2	44	2	6	0.074312	4.90196	17.3167
245	1	3	35	2	6	0.0731072	3.96825	21.0167
248	1	3	35	2	6	0.11407	2.02429	20.9167
250	1	3	35	2	6	0.0634689	1.74825	21.05
251	1	3	41	2	6	0.103227	2.08333	21.4333
255	1	3	41	2	6	0.130937	3.17965	21.3
258	1	3	41	2	6	0.0959981	3.22061	21.3667
262	2	3	40	2	6	0.068288	3.62319	21.5167
264	2	3	40	2	6	1.00079	2.6178	21.6
268	2	3	40	2	6	0.416471	4.3956	21.55
276	2	3	43	2	6	0.205633	3.86847	21.1833
277	2	3	43	2	6	1.04296	3.66972	21.1333
279	2	3	43	2	6	0.185152	2.886	21.1
283	1	4	34	2	6	0.0827455	2.46609	1.11667
284	1	4	34	2	6	0.344184	2.54453	1.06667
287	1	4	34	2	6	0.0815407	4.31965	1.03333
293	1	4	47	2	6	0.209248	3.08166	1.26667
296	1	4	47	2	6	0.0586498	2.17628	1.23333
299	1	4	47	2	6	0.0586498	3.90625	1.18333
305	2	4	38	2	6	0.068288	4.51467	1.46667
307	2	4	38	2	6	0.202019	3.92157	1.43333
309	2	4	38	2	6	1.7839	3.34448	1.36667
311	2	4	42	2	6	1.64415	3.40716	1.61667
316	2	4	42	2	6	0.0793714	3.77358	1.53333
320	2	4	42	2	6	0.534773	3.16456	1.66667
3	1	1	8	1	7	0.0839109	1.71233	9.86667
5	1	1	8	1	7	0.0887656	3.5461	9.76667
6	1	1	8	1	7	0.063312	2.82885	9.8
13	1	1	9	1	7	0.0828128	2.89017	10.0333
15	1	1	9	1	7	0.0790818	2.66667	9.93333
20	1	1	9	1	7	0.083593	2.15983	10.0667
22	2	1	7	1	7	0.102476	2.48756	9.65
28	2	1	7	1	7	0.0459997	2.22469	9.48333
29	2	1	7	1	7	0.0850967	3.34448	9.56667
31	2	1	12	1	7	0.116675	4.6729	10.5833
33	2	1	12	1	7	0.083593	2.83688	10.5333
36	2	1	12	1	7	0.0805855	2.21239	10.65
42	1	2	5	1	7	0.0896079	2.42718	9.16667
43	1	2	5	1	7	0.0625408	4.02414	9.18333
46	1	2	5	1	7	0.0805855	1.28287	9.03333
52	1	2	15	1	7	0.0805855	4.16667	11.0833
53	1	2	15	1	7	1.85198	3.02572	11.1833
58	1	2	15	1	7	0.067052	4.93827	11.1333
62	2	2	2	1	7	1.74522	2.59067	8.46667
64	2	2	2	1	7	0.0896079	3.83142	8.43333
69	2	2	11	1	7	0.0971266	3.02115	8.5
72	2	2	11	1	7	0.0775781	2.8169	10.4333
76	2	2	11	1	7	0.0640445	2.20264	10.4667
80	2	2	11	1	7	0.0745706	4.0568	10.3333
82	1	3	6	1	7	0.0625408	2.20507	9.43333
84	1	3	6	1	7	0.0850967	2.10084	9.38333
89	1	3	6	1	7	0.0655482	3.30579	9.28333
94	1	3	10	1	7	0.0685557	4.2735	10.2667
96	1	3	10	1	7	0.0896079	2.10526	10.1667
98	1	3	10	1	7	0.0809738	2.68097	10.2167
104	2	3	4	1	7	0.0745706	4.4843	8.93333
107	2	3	4	1	7	0.0896079	4.85437	8.98333
110	2	3	4	1	7	0.067052	2.26757	8.81667
111	2	3	14	1	7	0.567795	3.53982	10.9
113	2	3	14	1	7	0.311178	1.98216	11.0167
117	2	3	14	1	7	0.083593	1.71674	10.95
123	1	4	1	1	7	0.0896079	3.04414	8.26667
125	1	4	1	1	7	0.103741	5.44959	8.13333
126	1	4	1	1	7	0.100134	2.1097	8.21667
132	1	4	13	1	7	0.0820893	2.10084	10.7667
135	1	4	13	1	7	0.0971266	3.4965	10.85
138	1	4	13	1	7	0.0700594	0.993049	10.7167
141	2	4	3	1	7	0.0736359	1.35501	8.63333
142	2	4	3	1	7	0.0679004	3.24149	8.66667
147	2	4	3	1	7	0.0602831	2.68097	8.55
152	2	4	16	1	7	0.0556025	3.91389	11.3333
155	2	4	16	1	7	0.0602831	3.26797	11.2833
159	2	4	16	1	7	0.0673039	2.43013	11.3667
162	1	1	39	2	7	0.0739027	2.17391	10.05
167	1	1	39	2	7	0.0492528	2.03874	10.1
168	1	1	39	2	7	0.0505502	3.4965	9.96667
172	1	1	45	2	7	0.00903464	4.20168	8.83333
175	1	1	45	2	7	0.0696271	1.30039	8.91667
177	1	1	45	2	7	0.0936224	2.08117	8.86667
181	2	1	37	2	7	0.0986818	2.98954	10.5
188	2	1	37	2	7	0.0414687	4.53515	10.55
190	2	1	37	2	7	0.0479555	.	10.4333
191	2	1	48	2	7	0.024603	1.97239	8.35
194	2	1	48	2	7	0.0544423	4.4843	8.23333
195	2	1	48	2	7	0.0531449	3.75235	8.3
203	1	2	36	2	7	0.101212	3.4904	10.6
205	1	2	36	2	7	0.0505502	3.61664	10.6333
208	1	2	36	2	7	0.102476	1.74978	10.7
212	1	2	46	2	7	0.0822386	3.08642	8.76667
214	1	2	46	2	7	0.0917847	4.62963	8.68333
215	1	2	46	2	7	0.11133	3.0303	8.6
225	2	2	33	2	7	0.0672947	3.9604	11.05
228	2	2	33	2	7	0.108801	4.56621	11.1
230	2	2	33	2	7	0.0860332	2.60417	11.15
232	2	2	44	2	7	0.0803895	2.26757	9.06667
236	2	2	44	2	7	0.104613	0.854336	9.16667
239	2	2	44	2	7	0.0505502	4.90196	9.01667
245	1	3	35	2	7	0.042766	3.96825	10.75
248	1	3	35	2	7	0.0999467	2.02429	10.8
250	1	3	35	2	7	0.0479555	1.74825	11.1833
251	1	3	41	2	7	0.0872981	2.08333	9.73333
255	1	3	41	2	7	0.0414687	3.17965	9.48333
258	1	3	41	2	7	0.0453608	3.22061	9.6
262	2	3	40	2	7	0.0492528	3.62319	9.81667
264	2	3	40	2	7	0.0362792	2.6178	9.93333
268	2	3	40	2	7	0.101212	4.3956	9.9
276	2	3	43	2	7	0.102445	3.86847	9.23333
277	2	3	43	2	7	1.30121	3.66972	9.31667
279	2	3	43	2	7	0.0155214	2.886	9.28333
283	1	4	34	2	7	0.176394	2.46609	10.9333
284	1	4	34	2	7	0.0557397	2.54453	10.9
287	1	4	34	2	7	0.0898278	4.31965	10.9667
293	1	4	47	2	7	0.0835035	3.08166	8.43333
296	1	4	47	2	7	0.0777904	2.17628	8.51667
299	1	4	47	2	7	0.0449583	3.90625	8.46667
305	2	4	38	2	7	0.0564293	4.51467	10.3667
307	2	4	38	2	7	0.0759301	3.92157	10.1333
309	2	4	38	2	7	0.108801	3.34448	10.1833
311	2	4	42	2	7	0.0931367	3.40716	9.53333
316	2	4	42	2	7	0.0793714	3.77358	9.41667
320	2	4	42	2	7	0.0793714	3.16456	9.48333

## Sheet: Lactate
Animal ID	Transport	Rest	Pen	Group	Time	Lactate	FS (m/s)	Time of day
3	1	1	8	1	1	2.10847	1.71233	15.9
5	1	1	8	1	1	2.71217	3.5461	15.8667
6	1	1	8	1	1	3.30346	2.82885	15.8
13	1	1	9	1	1	1.80465	2.89017	15.5833
15	1	1	9	1	1	2.89555	2.66667	15.45
20	1	1	9	1	1	2.73269	2.15983	15.7167
22	2	1	7	1	1	8.49709	2.48756	16.3167
28	2	1	7	1	1	6.03176	2.22469	16.9833
29	2	1	7	1	1	1.91813	3.34448	17.1333
31	2	1	12	1	1	5.90012	4.6729	16.6167
33	2	1	12	1	1	6.39821	2.83688	16.5
36	2	1	12	1	1	3.71682	2.21239	16.1
42	1	2	5	1	1	3.49961	2.42718	16.6667
43	1	2	5	1	1	6.41304	4.02414	16.6333
46	1	2	5	1	1	2.54051	1.28287	16.1333
52	1	2	15	1	1	2.05017	4.16667	16.3667
53	1	2	15	1	1	3.75434	3.02572	16.45
58	1	2	15	1	1	4.84117	4.93827	16.4833
62	2	2	2	1	1	4.25516	2.59067	15.9
64	2	2	2	1	1	3.13586	3.83142	15.9667
69	2	2	11	1	1	7.27214	3.02115	15.7
72	2	2	11	1	1	4.48786	2.8169	17.0333
76	2	2	11	1	1	4.14037	2.20264	16.4333
80	2	2	11	1	1	3.3731	4.0568	16.25
82	1	3	6	1	1	1.78498	2.20507	16.0333
84	1	3	6	1	1	4.25667	2.10084	16.4
89	1	3	6	1	1	3.66084	3.30579	16.7667
94	1	3	10	1	1	4.50571	4.2735	16.0833
96	1	3	10	1	1	3.86491	2.10526	16.3
98	1	3	10	1	1	1.49529	2.68097	15.9833
104	2	3	4	1	1	4.97289	4.4843	16.9167
107	2	3	4	1	1	6.32982	4.85437	17.2333
110	2	3	4	1	1	7.97116	2.26757	17.1
111	2	3	14	1	1	6.94563	3.53982	16.6833
113	2	3	14	1	1	2.21741	1.98216	16.7667
117	2	3	14	1	1	4.03214	1.71674	16.3667
123	1	4	1	1	1	6.11053	3.04414	16.2333
125	1	4	1	1	1	6.9544	5.44959	16.55
126	1	4	1	1	1	2.32272	2.1097	16.5833
132	1	4	13	1	1	1.982	2.10084	16.9833
135	1	4	13	1	1	5.345	3.4965	16.8
138	1	4	13	1	1	3.48432	0.993049	16.85
141	2	4	3	1	1	4.01509	1.35501	16.5667
142	2	4	3	1	1	2.35474	3.24149	17.2833
147	2	4	3	1	1	3.28237	2.68097	16.7833
152	2	4	16	1	1	5.96062	3.91389	15.7833
155	2	4	16	1	1	5.37401	3.26797	15.8333
159	2	4	16	1	1	4.42415	2.43013	15.6167
162	1	1	39	2	1	4.28263	2.17391	16.1333
167	1	1	39	2	1	4.52974	2.03874	16.2333
168	1	1	39	2	1	4.65895	3.4965	17
172	1	1	45	2	1	2.96554	4.20168	15.5333
175	1	1	45	2	1	1.90936	1.30039	15.4167
177	1	1	45	2	1	1.93689	2.08117	16.3833
181	2	1	37	2	1	2.20516	2.98954	16.5833
188	2	1	37	2	1	2.17045	4.53515	16.9833
190	2	1	37	2	1	3.19787	.	15.5
191	2	1	48	2	1	1.6892	1.97239	15.8667
194	2	1	48	2	1	3.24771	4.4843	16.1167
195	2	1	48	2	1	2.027	3.75235	16.75
203	1	2	36	2	1	2.52735	3.4904	15.5
205	1	2	36	2	1	3.61852	3.61664	16.6167
208	1	2	36	2	1	3.92911	1.74978	16.8667
212	1	2	46	2	1	0.975986	3.08642	15.85
214	1	2	46	2	1	5.09047	4.62963	15.75
215	1	2	46	2	1	7.22756	3.0303	15.5833
225	2	2	33	2	1	3.7931	3.9604	15.8333
228	2	2	33	2	1	3.19249	4.56621	16.0833
230	2	2	33	2	1	1.47974	2.60417	16.4833
232	2	2	44	2	1	2.00801	2.26757	16.5167
236	2	2	44	2	1	1.30792	0.854336	16.4167
239	2	2	44	2	1	2.04131	4.90196	15.6333
245	1	3	35	2	1	4.84843	3.96825	16.9667
248	1	3	35	2	1	2.3456	2.02429	16.1833
250	1	3	35	2	1	3.23688	1.74825	16.8
251	1	3	41	2	1	1.1925	2.08333	16.55
255	1	3	41	2	1	1.75407	3.17965	16.0167
258	1	3	41	2	1	0.850072	3.22061	16.4333
262	2	3	40	2	1	1.70452	3.62319	16.25
264	2	3	40	2	1	1.42344	2.6178	16.3167
268	2	3	40	2	1	2.12412	4.3956	16.35
276	2	3	43	2	1	1.07879	3.86847	16.2
277	2	3	43	2	1	3.50808	3.66972	15.4
279	2	3	43	2	1	1.94101	2.886	15.65
283	1	4	34	2	1	1.51088	2.46609	15.9333
284	1	4	34	2	1	2.58498	2.54453	16.7167
287	1	4	34	2	1	2.10515	4.31965	16.5167
293	1	4	47	2	1	2.83127	3.08166	16.0833
296	1	4	47	2	1	1.51625	2.17628	16.4667
299	1	4	47	2	1	3.26369	3.90625	16.65
305	2	4	38	2	1	2.75642	4.51467	17.0833
307	2	4	38	2	1	5.6727	3.92157	15.9167
309	2	4	38	2	1	5.36211	3.34448	16.9333
311	2	4	42	2	1	2.58199	3.40716	16.8833
316	2	4	42	2	1	2.03971	3.77358	16.8167
320	2	4	42	2	1	5.24829	3.16456	17.1167
3	1	1	8	1	2	2.15739	1.71233	6.31667
5	1	1	8	1	2	2.49563	3.5461	6.4
6	1	1	8	1	2	2.93239	2.82885	6.13333
13	1	1	9	1	2	1.49569	2.89017	6.1
15	1	1	9	1	2	6.06472	2.66667	6.35
20	1	1	9	1	2	3.15631	2.15983	6.41667
22	2	1	7	1	2	4.66975	2.48756	5.95
28	2	1	7	1	2	3.53528	2.22469	6
29	2	1	7	1	2	3.40408	3.34448	6.25
31	2	1	12	1	2	2.92346	4.6729	6.05
33	2	1	12	1	2	6.64825	2.83688	5.88333
36	2	1	12	1	2	2.51069	2.21239	5.85
42	1	2	5	1	2	3.18205	2.42718	7.38333
43	1	2	5	1	2	5.07017	4.02414	8.13333
46	1	2	5	1	2	7.26316	1.28287	7.48333
52	1	2	15	1	2	4.47728	4.16667	8.16667
53	1	2	15	1	2	3.1021	3.02572	8.06667
58	1	2	15	1	2	4.74104	4.93827	8.03333
62	2	2	2	1	2	2.97984	2.59067	7.8
64	2	2	2	1	2	1.83697	3.83142	6.9
69	2	2	11	1	2	2.45782	3.02115	7.18333
72	2	2	11	1	2	6.86657	2.8169	6.66667
76	2	2	11	1	2	3.43519	2.20264	6.71667
80	2	2	11	1	2	4.65446	4.0568	7.06667
82	1	3	6	1	2	1.55598	2.20507	7.68333
84	1	3	6	1	2	2.82082	2.10084	6.95
89	1	3	6	1	2	2.70062	3.30579	7.73333
94	1	3	10	1	2	3.25241	4.2735	7.88333
96	1	3	10	1	2	6.34556	2.10526	6.83333
98	1	3	10	1	2	4.90408	2.68097	6.81667
104	2	3	4	1	2	6.47291	4.4843	7.91667
107	2	3	4	1	2	7.26333	4.85437	7.85
110	2	3	4	1	2	6.1839	2.26757	8.1
111	2	3	14	1	2	7.00398	3.53982	8.33333
113	2	3	14	1	2	2.63851	1.98216	7.33333
117	2	3	14	1	2	5.0113	1.71674	7.41667
123	1	4	1	1	2	6.53175	3.04414	7.45
125	1	4	1	1	2	7.23933	5.44959	7.21667
126	1	4	1	1	2	3.20332	2.1097	6.56667
132	1	4	13	1	2	1.21992	2.10084	7.31667
135	1	4	13	1	2	3.95303	3.4965	8
138	1	4	13	1	2	2.06654	0.993049	7.83333
141	2	4	3	1	2	1.52364	1.35501	6.78333
142	2	4	3	1	2	4.20007	3.24149	6.48333
147	2	4	3	1	2	2.91488	2.68097	6.51667
152	2	4	16	1	2	4.07257	3.91389	5.78333
155	2	4	16	1	2	3.3008	3.26797	7.61667
159	2	4	16	1	2	2.22847	2.43013	7.56667
162	1	1	39	2	2	4.02632	2.17391	6.18333
167	1	1	39	2	2	4.481	2.03874	6.13333
168	1	1	39	2	2	7.40106	3.4965	6.05
172	1	1	45	2	2	2.07691	4.20168	6.1
175	1	1	45	2	2	1.41606	1.30039	6.01667
177	1	1	45	2	2	2.40132	2.08117	5.96667
181	2	1	37	2	2	3.1833	2.98954	5.8
188	2	1	37	2	2	4.8156	4.53515	5.76667
190	2	1	37	2	2	6.54819	.	5.53333
191	2	1	48	2	2	2.56387	1.97239	5.7
194	2	1	48	2	2	2.58437	4.4843	5.66667
195	2	1	48	2	2	2.41179	3.75235	5.91667
203	1	2	36	2	2	1.61344	3.4904	7.21667
205	1	2	36	2	2	2.33121	3.61664	6.3
208	1	2	36	2	2	1.80942	1.74978	7.7
212	1	2	46	2	2	2.3649	3.08642	6.66667
214	1	2	46	2	2	3.30301	4.62963	8.2
215	1	2	46	2	2	4.57617	3.0303	7.93333
225	2	2	33	2	2	4.90497	3.9604	6.63333
228	2	2	33	2	2	3.5866	4.56621	7.38333
230	2	2	33	2	2	2.53625	2.60417	6.5
232	2	2	44	2	2	2.29919	2.26757	7.01667
236	2	2	44	2	2	1.70686	0.854336	6.6
239	2	2	44	2	2	1.38756	4.90196	6.83333
245	1	3	35	2	2	4.59633	3.96825	8.01667
248	1	3	35	2	2	5.75605	2.02429	6.58333
250	1	3	35	2	2	1.62505	1.74825	7.3
251	1	3	41	2	2	1.71426	2.08333	7.68333
255	1	3	41	2	2	3.04206	3.17965	6.7
258	1	3	41	2	2	1.12659	3.22061	6.98333
262	2	3	40	2	2	2.66221	3.62319	8.05
264	2	3	40	2	2	3.11718	2.6178	7.6
268	2	3	40	2	2	2.90348	4.3956	6.76667
276	2	3	43	2	2	1.49813	3.86847	8.16667
277	2	3	43	2	2	2.91037	3.66972	6.35
279	2	3	43	2	2	3.98909	2.886	7.95
283	1	4	34	2	2	1.22067	2.46609	7.1
284	1	4	34	2	2	2.99968	2.54453	8.28333
287	1	4	34	2	2	2.63099	4.31965	7.83333
293	1	4	47	2	2	2.81265	3.08166	7.48333
296	1	4	47	2	2	1.4444	2.17628	7.75
299	1	4	47	2	2	3.05037	3.90625	8.11667
305	2	4	38	2	2	2.19751	4.51467	7.53333
307	2	4	38	2	2	3.02523	3.92157	7.86667
309	2	4	38	2	2	3.06831	3.34448	8.33333
311	2	4	42	2	2	2.88817	3.40716	8.21667
316	2	4	42	2	2	1.3485	3.77358	6.93333
320	2	4	42	2	2	2.45419	3.16456	8.25
42	1	2	5	1	3	2.71477	2.42718	12.55
43	1	2	5	1	3	5.29309	4.02414	12.4667
46	1	2	5	1	3	3.80227	1.28287	12.3167
52	1	2	15	1	3	3.33331	4.16667	12.4333
53	1	2	15	1	3	3.01126	3.02572	12.2333
58	1	2	15	1	3	4.30179	4.93827	12.0333
62	2	2	2	1	3	3.1354	2.59067	12.35
64	2	2	2	1	3	2.43103	3.83142	12.15
69	2	2	11	1	3	3.38085	3.02115	12.2
72	2	2	11	1	3	2.85785	2.8169	12.5833
76	2	2	11	1	3	1.79545	2.20264	12.4167
80	2	2	11	1	3	3.52589	4.0568	12.1
82	1	3	6	1	3	0.682256	2.20507	15.9333
84	1	3	6	1	3	0.715437	2.10084	16.1167
89	1	3	6	1	3	3.34468	3.30579	16.0167
94	1	3	10	1	3	0.824784	4.2735	16.3667
96	1	3	10	1	3	1.4688	2.10526	16.4167
98	1	3	10	1	3	0.805177	2.68097	16.1833
104	2	3	4	1	3	1.68976	4.4843	16.3333
107	2	3	4	1	3	1.54572	4.85437	16.3833
110	2	3	4	1	3	1.47559	2.26757	16.1
111	2	3	14	1	3	1.79684	3.53982	16.4667
113	2	3	14	1	3	2.46488	1.98216	16.2167
117	2	3	14	1	3	1.26797	1.71674	16.4333
123	1	4	1	1	3	1.7976	3.04414	20.6
125	1	4	1	1	3	7.73614	5.44959	20.4167
126	1	4	1	1	3	0.511071	2.1097	20.6333
132	1	4	13	1	3	0.578941	2.10084	20.0667
135	1	4	13	1	3	1.11814	3.4965	20.35
138	1	4	13	1	3	0.339886	0.993049	20.5833
141	2	4	3	1	3	1.02538	1.35501	20.2833
142	2	4	3	1	3	0.804423	3.24149	20.45
147	2	4	3	1	3	0.378346	2.68097	20.3833
152	2	4	16	1	3	0.775766	3.91389	20.0333
155	2	4	16	1	3	2.09363	3.26797	20.1833
159	2	4	16	1	3	1.71549	2.43013	20.5
203	1	2	36	2	3	1.70209	3.4904	12.45
205	1	2	36	2	3	2.09451	3.61664	12.3333
208	1	2	36	2	3	1.37303	1.74978	12.2667
212	1	2	46	2	3	1.2306	3.08642	12.4167
214	1	2	46	2	3	2.26077	4.62963	12.1667
215	1	2	46	2	3	3.24075	3.0303	12.0167
225	2	2	33	2	3	1.07591	3.9604	12.5333
228	2	2	33	2	3	1.79434	4.56621	12.2333
230	2	2	33	2	3	1.97084	2.60417	12.3
232	2	2	44	2	3	1.15042	2.26757	12.1167
236	2	2	44	2	3	1.54747	0.854336	12.0833
239	2	2	44	2	3	3.17405	4.90196	12.5
245	1	3	35	2	3	4.10723	3.96825	16.4333
248	1	3	35	2	3	2.6915	2.02429	16.2667
250	1	3	35	2	3	4.40288	1.74825	16.3667
251	1	3	41	2	3	2.81601	2.08333	16.05
255	1	3	41	2	3	0.582695	3.17965	16.15
258	1	3	41	2	3	0.340335	3.22061	16.0833
262	2	3	40	2	3	1.12979	3.62319	15.8833
264	2	3	40	2	3	2.17326	2.6178	15.9667
268	2	3	40	2	3	1.8521	4.3956	15.9167
276	2	3	43	2	3	2.29115	3.86847	16.3333
277	2	3	43	2	3	1.45084	3.66972	16.3
279	2	3	43	2	3	1.95052	2.886	16.4667
283	1	4	34	2	3	1.724	2.46609	20.25
284	1	4	34	2	3	1.41674	2.54453	20.1333
287	1	4	34	2	3	2.39252	4.31965	19.9667
293	1	4	47	2	3	4.31702	3.08166	20.35
296	1	4	47	2	3	1.49674	2.17628	20.0167
299	1	4	47	2	3	3.94218	3.90625	20.4167
305	2	4	38	2	3	1.68695	4.51467	20.2833
307	2	4	38	2	3	3.94776	3.92157	20.2
309	2	4	38	2	3	3.48303	3.34448	20.05
311	2	4	42	2	3	1.282	3.40716	20.1167
316	2	4	42	2	3	1.69895	3.77358	20.3167
320	2	4	42	2	3	3.64412	3.16456	20.3833
3	1	1	8	1	4	1.34456	1.71233	11.0167
5	1	1	8	1	4	3.73196	3.5461	11.4667
6	1	1	8	1	4	1.74624	2.82885	11.3167
13	1	1	9	1	4	1.4977	2.89017	10.9667
15	1	1	9	1	4	3.01949	2.66667	11.1833
20	1	1	9	1	4	2.18537	2.15983	11.25
22	2	1	7	1	4	1.35267	2.48756	10.9167
28	2	1	7	1	4	2.08718	2.22469	11.35
29	2	1	7	1	4	1.5231	3.34448	11.3667
31	2	1	12	1	4	2.52909	4.6729	11.4167
33	2	1	12	1	4	2.08416	2.83688	11.1333
36	2	1	12	1	4	2.6407	2.21239	11.05
42	1	2	5	1	4	5.53622	2.42718	16.9167
43	1	2	5	1	4	5.58376	4.02414	16.9667
46	1	2	5	1	4	1.62741	1.28287	17.3833
52	1	2	15	1	4	2.3632	4.16667	17.2667
53	1	2	15	1	4	1.60025	3.02572	17.2
58	1	2	15	1	4	2.52754	4.93827	17.15
62	2	2	2	1	4	3.4752	2.59067	17.1
64	2	2	2	1	4	2.03079	3.83142	17.1667
69	2	2	11	1	4	1.53641	3.02115	17.3
72	2	2	11	1	4	2.06882	2.8169	16.8333
76	2	2	11	1	4	2.15404	2.20264	17.0833
80	2	2	11	1	4	2.75265	4.0568	17.4
82	1	3	6	1	4	3.72374	2.20507	21.3667
84	1	3	6	1	4	3.49048	2.10084	21.2167
89	1	3	6	1	4	1.44968	3.30579	21.1333
94	1	3	10	1	4	2.19555	4.2735	20.95
96	1	3	10	1	4	3.3024	2.10526	21.1667
98	1	3	10	1	4	0.585018	2.68097	21.3167
104	2	3	4	1	4	1.41112	4.4843	21.1167
107	2	3	4	1	4	1.48582	4.85437	21.05
110	2	3	4	1	4	0.506244	2.26757	21.45
111	2	3	14	1	4	1.63284	3.53982	21
113	2	3	14	1	4	0.691974	1.98216	21.2833
117	2	3	14	1	4	0.57619	1.71674	20.9167
123	1	4	1	1	4	1.11368	3.04414	0.983333
125	1	4	1	1	4	1.06411	5.44959	1.01667
126	1	4	1	1	4	0.750375	2.1097	1.11667
132	1	4	13	1	4	0.37586	2.10084	1.45
135	1	4	13	1	4	2.56978	3.4965	0.933333
138	1	4	13	1	4	1.51339	0.993049	1.2
141	2	4	3	1	4	1.23185	1.35501	1.3
142	2	4	3	1	4	0.579585	3.24149	1.06667
147	2	4	3	1	4	0.719137	2.68097	0.866667
152	2	4	16	1	4	0.780934	3.91389	1.36667
155	2	4	16	1	4	1.31775	3.26797	1.48333
159	2	4	16	1	4	0.967003	2.43013	1.4
162	1	1	39	2	4	0.971757	2.17391	11.4
167	1	1	39	2	4	0.813664	2.03874	10.9167
168	1	1	39	2	4	1.69183	3.4965	11.2667
172	1	1	45	2	4	1.75768	4.20168	11.1
175	1	1	45	2	4	0.241828	1.30039	11.3667
177	1	1	45	2	4	0.279945	2.08117	11.3167
181	2	1	37	2	4	2.80272	2.98954	10.9667
188	2	1	37	2	4	2.88777	4.53515	11.0667
190	2	1	37	2	4	7.71624	.	11.15
191	2	1	48	2	4	2.4562	1.97239	10.9833
194	2	1	48	2	4	3.05998	4.4843	11.1833
195	2	1	48	2	4	2.92556	3.75235	11.0167
203	1	2	36	2	4	1.57241	3.4904	17.4667
205	1	2	36	2	4	1.68975	3.61664	17.3333
208	1	2	36	2	4	1.89829	1.74978	17.4
212	1	2	46	2	4	1.96257	3.08642	17.3
214	1	2	46	2	4	2.32273	4.62963	16.8833
215	1	2	46	2	4	4.93894	3.0303	17.1833
225	2	2	33	2	4	1.39652	3.9604	17.4333
228	2	2	33	2	4	2.22988	4.56621	17.0167
230	2	2	33	2	4	2.93919	2.60417	17.2167
232	2	2	44	2	4	1.27633	2.26757	17.1167
236	2	2	44	2	4	1.68679	0.854336	17.4833
239	2	2	44	2	4	2.67289	4.90196	17.25
245	1	3	35	2	4	3.02652	3.96825	21.1333
248	1	3	35	2	4	3.19671	2.02429	21.0333
250	1	3	35	2	4	3.46331	1.74825	21.0833
251	1	3	41	2	4	1.33458	2.08333	21.2667
255	1	3	41	2	4	3.31934	3.17965	20.9333
258	1	3	41	2	4	1.53048	3.22061	20.9833
262	2	3	40	2	4	1.44906	3.62319	21.3333
264	2	3	40	2	4	1.66301	2.6178	20.8833
268	2	3	40	2	4	2.22172	4.3956	21.3667
276	2	3	43	2	4	2.69626	3.86847	21.4
277	2	3	43	2	4	1.47773	3.66972	20.9
279	2	3	43	2	4	2.33344	2.886	21.2
283	1	4	34	2	4	0.977382	2.46609	1.36667
284	1	4	34	2	4	1.18185	2.54453	1.15
287	1	4	34	2	4	2.3816	4.31965	1.21667
293	1	4	47	2	4	2.45904	3.08166	1.3
296	1	4	47	2	4	0.870762	2.17628	1.03333
299	1	4	47	2	4	2.32018	3.90625	1.28333
305	2	4	38	2	4	1.52079	4.51467	1.05
307	2	4	38	2	4	3.05274	3.92157	0.983333
309	2	4	38	2	4	5.19391	3.34448	1.4
311	2	4	42	2	4	2.80053	3.40716	1.25
316	2	4	42	2	4	1.20746	3.77358	0.9
320	2	4	42	2	4	2.06705	3.16456	1.11667
3	1	1	8	1	5	2.03892	1.71233	18.3333
5	1	1	8	1	5	3.36779	3.5461	18.3
6	1	1	8	1	5	1.52093	2.82885	18.25
13	1	1	9	1	5	4.45293	2.89017	18.3833
15	1	1	9	1	5	2.20158	2.66667	18.45
20	1	1	9	1	5	2.80876	2.15983	18.5
22	2	1	7	1	5	3.9172	2.48756	18.0833
28	2	1	7	1	5	1.26482	2.22469	18.1833
29	2	1	7	1	5	1.69535	3.34448	18.1333
31	2	1	12	1	5	3.0902	4.6729	17.95
33	2	1	12	1	5	8.12051	2.83688	17.9833
36	2	1	12	1	5	1.36272	2.21239	18.0333
42	1	2	5	1	5	1.30049	2.42718	0.233333
43	1	2	5	1	5	2.05219	4.02414	0.333333
46	1	2	5	1	5	0.998477	1.28287	0.283333
52	1	2	15	1	5	1.29036	4.16667	0.1
53	1	2	15	1	5	1.53805	3.02572	0.15
58	1	2	15	1	5	2.4514	4.93827	0.05
62	2	2	2	1	5	2.03476	2.59067	0
64	2	2	2	1	5	3.49074	3.83142	23.95
69	2	2	11	1	5	1.23877	3.02115	23.8833
72	2	2	11	1	5	1.34144	2.8169	0.433333
76	2	2	11	1	5	2.4287	2.20264	0.483333
80	2	2	11	1	5	2.38411	4.0568	0.533333
82	1	3	6	1	5	1.28357	2.20507	4.55
84	1	3	6	1	5	1.22033	2.10084	4.36667
89	1	3	6	1	5	2.2629	3.30579	4.43333
94	1	3	10	1	5	1.15354	4.2735	4.66667
96	1	3	10	1	5	2.5943	2.10526	4.73333
98	1	3	10	1	5	0.712675	2.68097	4.61667
104	2	3	4	1	5	2.74754	4.4843	4.18333
107	2	3	4	1	5	1.94608	4.85437	4.1
110	2	3	4	1	5	1.96108	2.26757	4.25
111	2	3	14	1	5	1.59552	3.53982	3.93333
113	2	3	14	1	5	0.95135	1.98216	3.98333
117	2	3	14	1	5	1.48393	1.71674	4.01667
123	1	4	1	1	5	4.13181	3.04414	8.06667
125	1	4	1	1	5	6.08963	5.44959	7.95
126	1	4	1	1	5	1.78743	2.1097	8.11667
132	1	4	13	1	5	1.1998	2.10084	8.85
135	1	4	13	1	5	4.33096	3.4965	8.75
138	1	4	13	1	5	1.31978	0.993049	8.78333
141	2	4	3	1	5	1.80921	1.35501	8.46667
142	2	4	3	1	5	1.15587	3.24149	8.6
147	2	4	3	1	5	1.35044	2.68097	8.53333
152	2	4	16	1	5	1.84655	3.91389	8.28333
155	2	4	16	1	5	1.93184	3.26797	8.25
159	2	4	16	1	5	1.91802	2.43013	8.41667
162	1	1	39	2	5	4.2558	2.17391	18.4333
167	1	1	39	2	5	1.95001	2.03874	18.45
168	1	1	39	2	5	3.49045	3.4965	18.4
172	1	1	45	2	5	0.983897	4.20168	18.1667
175	1	1	45	2	5	1.97373	1.30039	18.1833
177	1	1	45	2	5	1.34367	2.08117	18.1167
181	2	1	37	2	5	2.89137	2.98954	18.2833
188	2	1	37	2	5	1.47495	4.53515	18.3333
190	2	1	37	2	5	2.21102	.	18.2667
191	2	1	48	2	5	1.75959	1.97239	18.0667
194	2	1	48	2	5	2.3455	4.4843	17.95
195	2	1	48	2	5	2.15236	3.75235	15.9833
203	1	2	36	2	5	2.0388	3.4904	0.2
205	1	2	36	2	5	1.87681	3.61664	0.283333
208	1	2	36	2	5	1.8469	1.74978	0.216667
212	1	2	46	2	5	1.86809	3.08642	0.116667
214	1	2	46	2	5	2.01984	4.62963	0.0666667
215	1	2	46	2	5	4.34427	3.0303	0.05
225	2	2	33	2	5	1.33958	3.9604	23.9667
228	2	2	33	2	5	2.4775	4.56621	23.9
230	2	2	33	2	5	1.73529	2.60417	23.9333
232	2	2	44	2	5	0.846319	2.26757	0.333333
236	2	2	44	2	5	1.41123	0.854336	0.366667
239	2	2	44	2	5	1.48831	4.90196	0.433333
245	1	3	35	2	5	4.46754	3.96825	4.01667
248	1	3	35	2	5	2.934	2.02429	3.91667
250	1	3	35	2	5	3.7078	1.74825	3.93333
251	1	3	41	2	5	1.1516	2.08333	4.25
255	1	3	41	2	5	1.69542	3.17965	4.21667
258	1	3	41	2	5	1.78594	3.22061	4.26667
262	2	3	40	2	5	1.1654	3.62319	4.31667
264	2	3	40	2	5	1.18391	2.6178	4.4
268	2	3	40	2	5	2.00489	4.3956	4.36667
276	2	3	43	2	5	1.33006	3.86847	4.15
277	2	3	43	2	5	1.17741	3.66972	4.08333
279	2	3	43	2	5	2.03995	2.886	4.05
283	1	4	34	2	5	0.693762	2.46609	7.96667
284	1	4	34	2	5	0.504415	2.54453	7.93333
287	1	4	34	2	5	3.14742	4.31965	8
293	1	4	47	2	5	0.535231	3.08166	8.15
296	1	4	47	2	5	0.234306	2.17628	8.18333
299	1	4	47	2	5	0.441981	3.90625	8.1
305	2	4	38	2	5	1.33891	4.51467	8.33333
307	2	4	38	2	5	6.75326	3.92157	8.25
309	2	4	38	2	5	8.57811	3.34448	8.4
311	2	4	42	2	5	3.40092	3.40716	8.6
316	2	4	42	2	5	1.64331	3.77358	8.45
320	2	4	42	2	5	2.47128	3.16456	8.53333
3	1	1	8	1	6	0.807835	1.71233	11.3833
5	1	1	8	1	6	1.8762	3.5461	11.4167
6	1	1	8	1	6	1.14745	2.82885	11.3167
13	1	1	9	1	6	1.71449	2.89017	11.5167
15	1	1	9	1	6	1.10224	2.66667	11.5
20	1	1	9	1	6	1.54253	2.15983	11.5333
22	2	1	7	1	6	1.97303	2.48756	11.1333
28	2	1	7	1	6	1.54555	2.22469	11.0833
29	2	1	7	1	6	1.18415	3.34448	11.2
31	2	1	12	1	6	1.64411	4.6729	10.9167
33	2	1	12	1	6	4.28172	2.83688	11.0167
36	2	1	12	1	6	0.939161	2.21239	10.9833
42	1	2	5	1	6	1.73948	2.42718	17.3333
43	1	2	5	1	6	1.15011	4.02414	17.3
46	1	2	5	1	6	0.901548	1.28287	17.4167
52	1	2	15	1	6	1.16631	4.16667	17.0333
53	1	2	15	1	6	1.30166	3.02572	16.9667
58	1	2	15	1	6	1.48204	4.93827	16.9833
62	2	2	2	1	6	2.35383	2.59067	17.2
64	2	2	2	1	6	2.10737	3.83142	17.1
69	2	2	11	1	6	1.30138	3.02115	17.1667
72	2	2	11	1	6	1.82989	2.8169	17.5667
76	2	2	11	1	6	1.31886	2.20264	17.45
80	2	2	11	1	6	1.43427	4.0568	17.55
82	1	3	6	1	6	1.32938	2.20507	21.3333
84	1	3	6	1	6	1.70435	2.10084	21.3667
89	1	3	6	1	6	0.760647	3.30579	21.4
94	1	3	10	1	6	0.910655	4.2735	21.4833
96	1	3	10	1	6	1.50984	2.10526	21.5167
98	1	3	10	1	6	1.30308	2.68097	21.55
104	2	3	4	1	6	1.69051	4.4843	21.2
107	2	3	4	1	6	2.07016	4.85437	21.25
110	2	3	4	1	6	1.99308	2.26757	21.1333
111	2	3	14	1	6	3.84609	3.53982	21.05
113	2	3	14	1	6	1.17916	1.98216	21.0833
117	2	3	14	1	6	1.44074	1.71674	21
123	1	4	1	1	6	0.933758	3.04414	1.26667
125	1	4	1	1	6	1.21983	5.44959	1.2
126	1	4	1	1	6	1.13945	2.1097	1.23333
132	1	4	13	1	6	1.18448	2.10084	1.38333
135	1	4	13	1	6	1.40923	3.4965	1.43333
138	1	4	13	1	6	1.14094	0.993049	1.48333
141	2	4	3	1	6	1.70903	1.35501	1.11667
142	2	4	3	1	6	1.24506	3.24149	1
147	2	4	3	1	6	1.28775	2.68097	1.08333
152	2	4	16	1	6	1.78899	3.91389	1.63333
155	2	4	16	1	6	2.50166	3.26797	1.6
159	2	4	16	1	6	1.56956	2.43013	1.68333
162	1	1	39	2	6	1.88397	2.17391	11.5667
167	1	1	39	2	6	0.316602	2.03874	11.6
168	1	1	39	2	6	5.0815	3.4965	11.5167
172	1	1	45	2	6	1.32171	4.20168	11.15
175	1	1	45	2	6	2.0829	1.30039	11.2333
177	1	1	45	2	6	2.20962	2.08117	11.2
181	2	1	37	2	6	2.65667	2.98954	11.3667
188	2	1	37	2	6	2.13577	4.53515	11.3167
190	2	1	37	2	6	1.73879	.	11.4
191	2	1	48	2	6	1.24356	1.97239	11.0667
194	2	1	48	2	6	1.81075	4.4843	11
195	2	1	48	2	6	1.8903	3.75235	10.9667
203	1	2	36	2	6	1.62169	3.4904	17.2333
205	1	2	36	2	6	1.20436	3.61664	17.1667
208	1	2	36	2	6	1.51773	1.74978	17.2167
212	1	2	46	2	6	1.19879	3.08642	17.05
214	1	2	46	2	6	1.13695	4.62963	17.1333
215	1	2	46	2	6	1.98173	3.0303	17.0667
225	2	2	33	2	6	1.0894	3.9604	16.9833
228	2	2	33	2	6	2.44484	4.56621	16.9167
230	2	2	33	2	6	1.51381	2.60417	16.8833
232	2	2	44	2	6	1.62649	2.26757	17.2833
236	2	2	44	2	6	1.36421	0.854336	17.3667
239	2	2	44	2	6	1.08889	4.90196	17.3167
245	1	3	35	2	6	4.2042	3.96825	21.0167
248	1	3	35	2	6	2.78573	2.02429	20.9167
250	1	3	35	2	6	0.626581	1.74825	21.05
251	1	3	41	2	6	1.21415	2.08333	21.4333
255	1	3	41	2	6	0.341722	3.17965	21.3
258	1	3	41	2	6	0.21627	3.22061	21.3667
262	2	3	40	2	6	1.62286	3.62319	21.5167
264	2	3	40	2	6	1.5256	2.6178	21.6
268	2	3	40	2	6	2.17826	4.3956	21.55
276	2	3	43	2	6	1.5076	3.86847	21.1833
277	2	3	43	2	6	1.48709	3.66972	21.1333
279	2	3	43	2	6	1.56424	2.886	21.1
283	1	4	34	2	6	1.294	2.46609	1.11667
284	1	4	34	2	6	2.95156	2.54453	1.06667
287	1	4	34	2	6	1.56956	4.31965	1.03333
293	1	4	47	2	6	1.76408	3.08166	1.26667
296	1	4	47	2	6	1.01354	2.17628	1.23333
299	1	4	47	2	6	1.86529	3.90625	1.18333
305	2	4	38	2	6	1.62579	4.51467	1.46667
307	2	4	38	2	6	1.55518	3.92157	1.43333
309	2	4	38	2	6	2.43201	3.34448	1.36667
311	2	4	42	2	6	2.02634	3.40716	1.61667
316	2	4	42	2	6	1.22339	3.77358	1.53333
320	2	4	42	2	6	1.67465	3.16456	1.66667
3	1	1	8	1	7	1.12891	1.71233	9.86667
5	1	1	8	1	7	2.31652	3.5461	9.76667
6	1	1	8	1	7	2.33547	2.82885	9.8
13	1	1	9	1	7	1.50324	2.89017	10.0333
15	1	1	9	1	7	1.58287	2.66667	9.93333
20	1	1	9	1	7	2.03056	2.15983	10.0667
22	2	1	7	1	7	2.24008	2.48756	9.65
28	2	1	7	1	7	1.30543	2.22469	9.48333
29	2	1	7	1	7	1.11517	3.34448	9.56667
31	2	1	12	1	7	2.22209	4.6729	10.5833
33	2	1	12	1	7	2.48771	2.83688	10.5333
36	2	1	12	1	7	1.59544	2.21239	10.65
42	1	2	5	1	7	1.8813	2.42718	9.16667
43	1	2	5	1	7	1.79235	4.02414	9.18333
46	1	2	5	1	7	1.69641	1.28287	9.03333
52	1	2	15	1	7	2.17232	4.16667	11.0833
53	1	2	15	1	7	3.51574	3.02572	11.1833
58	1	2	15	1	7	3.0461	4.93827	11.1333
62	2	2	2	1	7	2.16399	2.59067	8.46667
64	2	2	2	1	7	4.92149	3.83142	8.43333
69	2	2	11	1	7	1.62463	3.02115	8.5
72	2	2	11	1	7	5.51761	2.8169	10.4333
76	2	2	11	1	7	1.25761	2.20264	10.4667
80	2	2	11	1	7	1.61054	4.0568	10.3333
82	1	3	6	1	7	1.94352	2.20507	9.43333
84	1	3	6	1	7	1.20856	2.10084	9.38333
89	1	3	6	1	7	0.802983	3.30579	9.28333
94	1	3	10	1	7	1.81878	4.2735	10.2667
96	1	3	10	1	7	1.28044	2.10526	10.1667
98	1	3	10	1	7	1.56303	2.68097	10.2167
104	2	3	4	1	7	2.42797	4.4843	8.93333
107	2	3	4	1	7	6.14202	4.85437	8.98333
110	2	3	4	1	7	1.47346	2.26757	8.81667
111	2	3	14	1	7	1.94629	3.53982	10.9
113	2	3	14	1	7	1.0867	1.98216	11.0167
117	2	3	14	1	7	1.57239	1.71674	10.95
123	1	4	1	1	7	4.44578	3.04414	8.26667
125	1	4	1	1	7	4.77258	5.44959	8.13333
126	1	4	1	1	7	1.43058	2.1097	8.21667
132	1	4	13	1	7	1.61907	2.10084	10.7667
135	1	4	13	1	7	4.96704	3.4965	10.85
138	1	4	13	1	7	1.50503	0.993049	10.7167
141	2	4	3	1	7	1.93755	1.35501	8.63333
142	2	4	3	1	7	1.95884	3.24149	8.66667
147	2	4	3	1	7	2.18402	2.68097	8.55
152	2	4	16	1	7	1.74046	3.91389	11.3333
155	2	4	16	1	7	1.72812	3.26797	11.2833
159	2	4	16	1	7	2.53136	2.43013	11.3667
162	1	1	39	2	7	3.31981	2.17391	10.05
167	1	1	39	2	7	2.09177	2.03874	10.1
168	1	1	39	2	7	3.77877	3.4965	9.96667
172	1	1	45	2	7	1.47162	4.20168	8.83333
175	1	1	45	2	7	1.74829	1.30039	8.91667
177	1	1	45	2	7	1.81555	2.08117	8.86667
181	2	1	37	2	7	2.02825	2.98954	10.5
188	2	1	37	2	7	1.99076	4.53515	10.55
190	2	1	37	2	7	2.12687	.	10.4333
191	2	1	48	2	7	2.60205	1.97239	8.35
194	2	1	48	2	7	2.22297	4.4843	8.23333
195	2	1	48	2	7	2.11467	3.75235	8.3
203	1	2	36	2	7	2.01447	3.4904	10.6
205	1	2	36	2	7	2.22551	3.61664	10.6333
208	1	2	36	2	7	3.43874	1.74978	10.7
212	1	2	46	2	7	1.81277	3.08642	8.76667
214	1	2	46	2	7	2.48024	4.62963	8.68333
215	1	2	46	2	7	2.58507	3.0303	8.6
225	2	2	33	2	7	3.4888	3.9604	11.05
228	2	2	33	2	7	2.94151	4.56621	11.1
230	2	2	33	2	7	2.08251	2.60417	11.15
232	2	2	44	2	7	1.37805	2.26757	9.06667
236	2	2	44	2	7	1.1442	0.854336	9.16667
239	2	2	44	2	7	1.92756	4.90196	9.01667
245	1	3	35	2	7	6.74171	3.96825	10.75
248	1	3	35	2	7	0.574152	2.02429	10.8
250	1	3	35	2	7	4.14403	1.74825	11.1833
251	1	3	41	2	7	1.59393	2.08333	9.73333
255	1	3	41	2	7	2.15249	3.17965	9.48333
258	1	3	41	2	7	1.22814	3.22061	9.6
262	2	3	40	2	7	2.60954	3.62319	9.81667
264	2	3	40	2	7	2.6092	2.6178	9.93333
268	2	3	40	2	7	1.67925	4.3956	9.9
276	2	3	43	2	7	1.38497	3.86847	9.23333
277	2	3	43	2	7	1.32965	3.66972	9.31667
279	2	3	43	2	7	1.62947	2.886	9.28333
283	1	4	34	2	7	1.02437	2.46609	10.9333
284	1	4	34	2	7	3.53458	2.54453	10.9
287	1	4	34	2	7	1.91497	4.31965	10.9667
293	1	4	47	2	7	1.85087	3.08166	8.43333
296	1	4	47	2	7	1.17511	2.17628	8.51667
299	1	4	47	2	7	3.18422	3.90625	8.46667
305	2	4	38	2	7	1.7744	4.51467	10.3667
307	2	4	38	2	7	3.88978	3.92157	10.1333
309	2	4	38	2	7	7.26494	3.34448	10.1833
311	2	4	42	2	7	5.82409	3.40716	9.53333
316	2	4	42	2	7	2.01931	3.77358	9.41667
320	2	4	42	2	7	1.49365	3.16456	9.48333

## Sheet: Lactate AUC
					Lactate
12-R0
Time	3	5	6	13	15	20	162	167	168	172	175	177
1	2.10847	2.71217	3.30346	1.80465	2.89555	2.73269	4.28263	4.52974	4.65895	2.96554	1.90936	1.93689
2	2.15739	2.49563	2.93239	1.49569	6.06472	3.15631	4.02632	4.481	7.40106	2.07691	1.41606	2.40132
3
4	1.34456	3.73196	1.74624	1.4977	3.01949	2.18537	0.971757	0.813664	1.69183	1.75768	0.241828	0.279945
5	2.03892	3.36779	1.52093	4.45293	2.20158	2.80876	4.2558	1.95001	3.49045	0.983897	1.97373	1.34367
6	0.807835	1.8762	1.14745	1.71449	1.10224	1.54253	1.88397	0.316602	5.0815	1.32171	2.0829	2.20962
7	1.12891	2.31652	2.33547	1.50324	1.58287	2.03056	3.31981	2.09177	3.77877	1.47162	1.74829	1.81555
36-R0
Time	22	28	29	31	33	36	181	188	190	191	194	195
1	8.49709	6.03176	1.91813	5.90012	6.39821	3.71682	2.20516	2.17045	3.19787	1.6892	3.24771	2.027
2	4.66975	3.53528	3.40408	2.92346	6.64825	2.51069	3.1833	4.8156	6.54819	2.56387	2.58437	2.41179
3
4	1.35267	2.08718	1.5231	2.52909	2.08416	2.6407	2.80272	2.88777	7.71624	2.4562	3.05998	2.92556
5	3.9172	1.26482	1.69535	3.0902	8.12051	1.36272	2.89137	1.47495	2.21102	1.75959	2.3455	2.15236
6	1.97303	1.54555	1.18415	1.64411	4.28172	0.939161	2.65667	2.13577	1.73879	1.24356	1.81075	1.8903
7	2.24008	1.30543	1.11517	2.22209	2.48771	1.59544	2.02825	1.99076	2.12687	2.60205	2.22297	2.11467
12-R4
Time	42	43	46	52	53	58	203	205	208	212	214	215
1	3.49961	6.41304	2.54051	2.05017	3.75434	4.84117	2.52735	3.61852	3.92911	0.975986	5.09047	7.22756
2	3.18205	5.07017	7.26316	4.47728	3.1021	4.74104	1.61344	2.33121	1.80942	2.3649	3.30301	4.57617
3	2.71477	5.29309	3.80227	3.33331	3.01126	4.30179	1.70209	2.09451	1.37303	1.2306	2.26077	3.24075
4	5.53622	5.58376	1.62741	2.3632	1.60025	2.52754	1.57241	1.68975	1.89829	1.96257	2.32273	4.93894
5	1.30049	2.05219	0.998477	1.29036	1.53805	2.4514	2.0388	1.87681	1.8469	1.86809	2.01984	4.34427
6	1.73948	1.15011	0.901548	1.16631	1.30166	1.48204	1.62169	1.20436	1.51773	1.19879	1.13695	1.98173
7	1.8813	1.79235	1.69641	2.17232	3.51574	3.0461	2.01447	2.22551	3.43874	1.81277	2.48024	2.58507
36-R4
Time	62	64	69	72	76	80	225	228	230	232	236	239
1	4.25516	3.13586	7.27214	4.48786	4.14037	3.3731	3.7931	3.19249	1.47974	2.00801	1.30792	2.04131
2	2.97984	1.83697	2.45782	6.86657	3.43519	4.65446	4.90497	3.5866	2.53625	2.29919	1.70686	1.38756
3	3.1354	2.43103	3.38085	2.85785	1.79545	3.52589	1.07591	1.79434	1.97084	1.15042	1.54747	3.17405
4	3.4752	2.03079	1.53641	2.06882	2.15404	2.75265	1.39652	2.22988	2.93919	1.27633	1.68679	2.67289
5	2.03476	3.49074	1.23877	1.34144	2.4287	2.38411	1.33958	2.4775	1.73529	0.846319	1.41123	1.48831
6	2.35383	2.10737	1.30138	1.82989	1.31886	1.43427	1.0894	2.44484	1.51381	1.62649	1.36421	1.08889
7	2.16399	4.92149	1.62463	5.51761	1.25761	1.61054	3.4888	2.94151	2.08251	1.37805	1.1442	1.92756
12-R8
Time	82	84	89	94	96	98	245	248	250	251	255	258
1	1.78498	4.25667	3.66084	4.50571	3.86491	1.49529	4.84843	2.3456	3.23688	1.1925	1.75407	0.850072
2	1.55598	2.82082	2.70062	3.25241	6.34556	4.90408	4.59633	5.75605	1.62505	1.71426	3.04206	1.12659
3	0.682256	0.715437	3.34468	0.824784	1.4688	0.805177	4.10723	2.6915	4.40288	2.81601	0.582695	0.340335
4	3.72374	3.49048	1.44968	2.19555	3.3024	0.585018	3.02652	3.19671	3.46331	1.33458	3.31934	1.53048
5	1.28357	1.22033	2.2629	1.15354	2.5943	0.712675	4.46754	2.934	3.7078	1.1516	1.69542	1.78594
6	1.32938	1.70435	0.760647	0.910655	1.50984	1.30308	4.2042	2.78573	0.626581	1.21415	0.341722	0.21627
7	1.94352	1.20856	0.802983	1.81878	1.28044	1.56303	6.74171	0.574152	4.14403	1.59393	2.15249	1.22814
36-R8
Time	104	107	110	111	113	117	262	264	268	276	277	279
1	4.97289	6.32982	7.97116	6.94563	2.21741	4.03214	1.70452	1.42344	2.12412	1.07879	3.50808	1.94101
2	6.47291	7.26333	6.1839	7.00398	2.63851	5.0113	2.66221	3.11718	2.90348	1.49813	2.91037	3.98909
3	1.68976	1.54572	1.47559	1.79684	2.46488	1.26797	1.12979	2.17326	1.8521	2.29115	1.45084	1.95052
4	1.41112	1.48582	0.506244	1.63284	0.691974	0.57619	1.44906	1.66301	2.22172	2.69626	1.47773	2.33344
5	2.74754	1.94608	1.96108	1.59552	0.95135	1.48393	1.1654	1.18391	2.00489	1.33006	1.17741	2.03995
6	1.69051	2.07016	1.99308	3.84609	1.17916	1.44074	1.62286	1.5256	2.17826	1.5076	1.48709	1.56424
7	2.42797	6.14202	1.47346	1.94629	1.0867	1.57239	2.60954	2.6092	1.67925	1.38497	1.32965	1.62947
12-R12
Time	123	125	126	132	135	138	283	284	287	293	296	299
1	6.11053	6.9544	2.32272	1.982	5.345	3.48432	1.51088	2.58498	2.10515	2.83127	1.51625	3.26369
2	6.53175	7.23933	3.20332	1.21992	3.95303	2.06654	1.22067	2.99968	2.63099	2.81265	1.4444	3.05037
3	1.7976	7.73614	0.511071	0.578941	1.11814	0.339886	1.724	1.41674	2.39252	4.31702	1.49674	3.94218
4	1.11368	1.06411	0.750375	0.37586	2.56978	1.51339	0.977382	1.18185	2.3816	2.45904	0.870762	2.32018
5	4.13181	6.08963	1.78743	1.1998	4.33096	1.31978	0.693762	0.504415	3.14742	0.535231	0.234306	0.441981
6	0.933758	1.21983	1.13945	1.18448	1.40923	1.14094	1.294	2.95156	1.56956	1.76408	1.01354	1.86529
7	4.44578	4.77258	1.43058	1.61907	4.96704	1.50503	1.02437	3.53458	1.91497	1.85087	1.17511	3.18422
36-R12
Time	141	142	147	152	155	159	305	307	309	311	316	320
1	4.01509	2.35474	3.28237	5.96062	5.37401	4.42415	2.75642	5.6727	5.36211	2.58199	2.03971	5.24829
2	1.52364	4.20007	2.91488	4.07257	3.3008	2.22847	2.19751	3.02523	3.06831	2.88817	1.3485	2.45419
3	1.02538	0.804423	0.378346	0.775766	2.09363	1.71549	1.68695	3.94776	3.48303	1.282	1.69895	3.64412
4	1.23185	0.579585	0.719137	0.780934	1.31775	0.967003	1.52079	3.05274	5.19391	2.80053	1.20746	2.06705
5	1.80921	1.15587	1.35044	1.84655	1.93184	1.91802	1.33891	6.75326	8.57811	3.40092	1.64331	2.47128
6	1.70903	1.24506	1.28775	1.78899	2.50166	1.56956	1.62579	1.55518	2.43201	2.02634	1.22339	1.67465
7	1.93755	1.95884	2.18402	1.74046	1.72812	2.53136	1.7744	3.88978	7.26494	5.82409	2.01931	1.49365

## Sheet: Hapto AUC
					Hapto
12-R0
Time	3	5	6	13	15	20	162	167	168	172	175	177
1	0.095568	0.095568	0.0966674	0.151637	0.116457	0.0834746	0.174956	0.108259	0.103578	0.0661338	0.0579428	0.0579428
2	0.124423	0.0991116	0.0969106	0.0925086	0.120021	0.107916	0.0991912	0.0918278	0.111464	0.0856917	0.0685105	0.0697377
3	0.128754	0.108905	0.108832	0.104576	0.12347	0.100976	0.0817884	0.0831046	0.109166	0.0928192	0.066448	0.109544
4	0.133085	0.118699	0.120754	0.116643	0.126919	0.094036	0.0643855	0.0743813	0.106868	0.0999467	0.0643855	0.14935
5	0.0776895	0.0957281	0.0957281	0.110384	0.202832	0.0946007	0.125244	0.0398612	0.0882005	0.0550536	0.0822386	0.0647214
6	0.0660909	0.108801	0.0851925	0.0964288	0.713299	0.0582255	0.0687168	0.0585682	0.0999467	0.0522253	0.1017	0.0687168
7	0.0839109	0.0887656	0.063312	0.0828128	0.0790818	0.083593	0.0739027	0.0492528	0.0505502	0.00903464	0.0696271	0.0936224
36-R0
Time	22	28	29	31	33	36	181	188	190	191	194	195
1	0.090071	0.114258	0.0944686	0.125252	0.429784	0.0911704	0.0708143	0.059113	0.109429	0.0848559	0.132831	0.0719844
2	0.164041	0.135428	0.104614	0.166242	0.494193	0.110117	0.0967368	0.232959	0.310275	0.118827	0.110236	0.0955095
3	0.161922	0.136312	0.133236	0.163023	0.463156	0.130849	0.108674	0.178035	0.290412	0.117845	0.091684	0.0918175
4	0.159803	0.137196	0.161858	0.159803	0.43212	0.151582	0.120612	0.123111	0.270549	0.116863	0.0731318	0.0881255
5	0.282878	0.084454	0.197195	0.149844	0.654924	0.13857	0.175211	0.242886	0.295369	0.218026	0.0964873	0.172449
6	0.399808	0.071709	0.276209	0.199802	1.35036	0.30191	0.251437	0.0598706	0.281535	0.33816	0.0887694	0.115275
7	0.102476	0.0459997	0.0850967	0.116675	0.083593	0.0805855	0.0986818	0.0414687	0.0479555	0.024603	0.0544423	0.0531449
12-R4
Time	42	43	46	52	53	58	203	205	208	212	214	215
1	0.0867728	0.095568	0.101065	0.136246	0.0713813	0.512239	0.1223	0.0754948	0.0895365	0.0602831	0.125811	0.176126
2	0.168443	0.107536	0.101313	0.126624	0.104614	0.120021	0.109009	0.0906006	0.0807828	0.0685105	0.107782	0.123736
3	0.110455	0.135978	0.124634	0.126525	0.164336	0.15961	0.109075	0.115698	0.102452	0.0947258	0.102452	0.124528
4	0.141306	0.121781	0.118699	0.102257	0.133085	0.123837	0.0768802	0.0681339	0.0693834	0.0668844	0.0731318	0.0956223
5	0.107002	0.119404	0.121659	0.107002	0.216361	0.127296	0.0757704	0.0550536	0.0575764	0.0690475	0.0877453	0.11058
6	0.117893	0.0814836	0.0814836	0.0936202	1.34976	0.10333	0.964648	0.0706976	0.085155	0.0670833	0.0670833	0.0974169
7	0.0896079	0.0625408	0.0805855	0.0805855	1.85198	0.067052	0.101212	0.0505502	0.102476	0.0822386	0.0917847	0.11133
36-R4
Time	62	64	69	72	76	80	225	228	230	232	236	239
1	0.105463	0.10986	0.126509	0.101065	0.113158	0.149438	0.0977274	0.146873	0.0848559	0.0801754	0.0848559	0.0965573
2	0.133227	0.187152	0.0947096	0.148634	0.166242	0.146433	0.338501	0.311502	0.100418	0.0942823	0.0783283	0.153189
3	0.128415	0.217272	0.112346	0.140704	0.188913	0.132197	0.36736	0.264708	0.115698	0.155434	0.111283	0.192962
4	0.123837	0.162886	0.110478	0.158775	0.188576	0.115616	0.406741	0.251806	0.0606371	0.0881255	0.0828128	0.139021
5	0.0736359	0.0839599	0.0941815	0.216657	0.197555	0.117778	0.527939	0.317356	0.073791	0.1017	0.0991624	0.104237
6	0.346062	0.0936202	0.0766289	0.323003	0.134885	0.115466	0.397194	0.11407	0.25262	1.03332	0.129732	0.074312
7	1.74522	0.0896079	0.0971266	0.0775781	0.0640445	0.0745706	0.0672947	0.108801	0.0860332	0.0803895	0.104613	0.0505502
12-R8
Time	82	84	89	94	96	98	245	248	250	251	255	258
1	0.0922698	0.0867728	0.0823752	0.105463	0.102164	0.0878722	0.0907066	0.0918767	0.0778351	0.0790052	0.0778351	0.0974169
2	0.0958101	0.0870061	0.0870061	0.0958101	0.11782	0.127725	0.107782	0.11133	0.121449	0.0679004	0.0969333	0.0847917
3	0.123689	0.192695	0.116127	0.135978	0.112346	0.113291	0.133358	0.166472	0.10466	0.0881031	0.109075	0.102452
4	0.125892	0.148499	0.0816657	0.0896954	0.107002	0.0923458	0.0812949	0.0854383	0.059197	0.0509102	0.0716271	0.0536725
5	0.103171	0.0930579	0.111036	0.131568	0.102476	0.0750799	0.0814025	0.0725225	0.0572996	0.0890139	0.152442	0.0585682
6	0.0778426	0.812109	0.0754153	0.0742016	0.069347	0.0899792	0.0731072	0.11407	0.0634689	0.103227	0.130937	0.0959981
7	0.0625408	0.0850967	0.0655482	0.0685557	0.0896079	0.0809738	0.042766	0.0999467	0.0479555	0.0872981	0.0414687	0.0453608
36-R8
Time	104	107	110	111	113	117	262	264	268	276	277	279
1	0.104363	0.14614	0.0702819	0.0735801	0.0911704	0.0834746	0.0673039	0.90395	0.0731546	0.0953871	0.886934	0.0587235
2	0.0988722	0.0931367	0.137868	0.136923	0.126525	0.165281	0.0914144	1.10469	0.130047	0.168679	0.179717	0.117655
3	0.183242	0.15961	0.185132	0.12558	0.104608	0.156228	0.0805185	1.12783	0.370506	0.246809	0.273048	0.229316
4	0.0991103	0.107002	0.109257	0.0821991	0.0991103	0.136315	0.0619592	1.10056	0.32161	0.240124	0.255316	0.164162
5	0.168341	0.15261	0.209915	0.098676	0.14025	0.169464	0.0814025	1.06708	0.468316	0.346534	0.441676	0.189231
6	0.0936202	0.126389	0.462574	0.291447	0.0911929	0.10333	0.068288	1.00079	0.416471	0.205633	1.04296	0.185152
7	0.0745706	0.0896079	0.067052	0.567795	0.311178	0.083593	0.0492528	0.0362792	0.101212	0.102445	1.30121	0.0155214
12-R12
Time	123	125	126	132	135	138	283	284	287	293	296	299
1	0.10986	0.101065	0.0672947	0.0656062	0.102413	0.069398	0.107782	0.0832372	0.0697377	0.118827	0.0697377	0.0672832
2	0.131251	0.167172	0.144485	0.132197	0.117072	0.120853	0.112386	0.119009	0.105764	0.0969333	0.0847917	0.0925182
3	0.099174	0.197825	0.126919	0.127947	0.125892	0.110478	0.0693834	0.0843771	0.0668844	0.0793792	0.0468929	0.0481423
4	0.0855814	0.110384	0.0630331	0.0968555	0.125041	0.105875	0.0633403	0.0826761	0.0785327	0.0688648	0.0999467	0.0288122
5	0.0874398	0.166094	0.144745	0.0941815	0.114407	0.0930579	0.073791	0.165128	0.0839396	0.133414	0.0534939	0.0623739
6	0.0996885	0.644623	0.132457	0.120321	0.11386	0.127603	0.0827455	0.344184	0.0815407	0.209248	0.0586498	0.0586498
7	0.0896079	0.103741	0.100134	0.0820893	0.0971266	0.0700594	0.176394	0.0557397	0.0898278	0.0835035	0.0777904	0.0449583
36-R12
Time	141	142	147	152	155	159	305	307	309	311	316	320
1	0.107916	0.245479	0.105715	0.0980111	0.0837046	0.129926	0.0893734	0.105327	0.0758738	0.0967368	0.0795555	0.102873
2	0.217272	0.140704	0.188913	0.269262	0.170008	0.144485	0.114594	0.13667	0.147707	0.655447	0.105764	1.01859
3	0.222487	0.132058	0.460893	0.189604	0.186521	0.108423	0.155597	0.185584	0.675378	0.982748	0.0718823	1.04397
4	0.144207	0.101365	0.445225	0.102493	0.143079	0.0878362	0.0895817	0.106271	0.66551	0.828483	0.130303	0.83677
5	0.150363	0.0975524	0.440258	0.124519	0.268344	0.123396	0.115654	0.129608	0.959253	0.865379	0.0991624	0.72203
6	0.573017	0.0899792	0.244114	0.069347	0.832741	0.0669196	0.068288	0.202019	1.7839	1.64415	0.0793714	0.534773
7	0.0736359	0.0679004	0.0602831	0.0556025	0.0602831	0.0793714	0.0564293	0.0759301	0.108801	0.0931367	0.0793714	0.0793714

## Sheet: Hair cortisol
Animal	Trans	Rest	Pen	Group	Time	Cortisol (pg/mg)	FS (m/s)	Time of day
3	1	1	8	1	1	25.9924	1.71233	15.9
5	1	1	8	1	1	5.20384	3.5461	15.8667
6	1	1	8	1	1	12.2884	2.82885	15.8
13	1	1	9	1	1	7.15497	2.89017	15.5833
15	1	1	9	1	1	3.65455	2.66667	15.45
20	1	1	9	1	1	16.4086	2.15983	15.7167
22	2	1	7	1	1	2.92909	2.48756	16.3167
28	2	1	7	1	1	2.44312	2.22469	16.9833
29	2	1	7	1	1	14.427	3.34448	17.1333
31	2	1	12	1	1	3.2698	4.6729	16.6167
33	2	1	12	1	1	5.53899	2.83688	16.5
36	2	1	12	1	1	2.3988	2.21239	16.1
42	1	2	5	1	1	3.37682	2.42718	16.6667
43	1	2	5	1	1	8.40296	4.02414	16.6333
46	1	2	5	1	1	4.86497	1.28287	16.1333
52	1	2	15	1	1	11.3711	4.16667	16.3667
53	1	2	15	1	1	2.25366	3.02572	16.45
58	1	2	15	1	1	3.89046	4.93827	16.4833
62	2	2	2	1	1	2.39653	2.59067	15.9
64	2	2	2	1	1	2.36589	3.83142	15.9667
69	2	2	11	1	1	2.16857	3.02115	15.7
72	2	2	11	1	1	1.97252	2.8169	17.0333
76	2	2	11	1	1	2.61008	2.20264	16.4333
80	2	2	11	1	1	32.0459	4.0568	16.25
82	1	3	6	1	1	15.3383	2.20507	16.0333
84	1	3	6	1	1	1.96569	2.10084	16.4
89	1	3	6	1	1	3.16844	3.30579	16.7667
94	1	3	10	1	1	1.95536	4.2735	16.0833
96	1	3	10	1	1	2.60437	2.10526	16.3
98	1	3	10	1	1	3.71941	2.68097	15.9833
104	2	3	4	1	1	2.25868	4.4843	16.9167
107	2	3	4	1	1	8.8851	4.85437	17.2333
110	2	3	4	1	1	2.67238	2.26757	17.1
111	2	3	14	1	1	.	3.53982	16.6833
113	2	3	14	1	1	2.45347	1.98216	16.7667
117	2	3	14	1	1	7.45685	1.71674	16.3667
123	1	4	1	1	1	4.92556	3.04414	16.2333
125	1	4	1	1	1	12.1217	5.44959	16.55
126	1	4	1	1	1	7.40545	2.1097	16.5833
132	1	4	13	1	1	3.50937	2.10084	16.9833
135	1	4	13	1	1	3.67622	3.4965	16.8
138	1	4	13	1	1	7.99157	0.993049	16.85
141	2	4	3	1	1	15.2863	1.35501	16.5667
142	2	4	3	1	1	3.18938	3.24149	17.2833
147	2	4	3	1	1	2.45614	2.68097	16.7833
152	2	4	16	1	1	2.56648	3.91389	15.7833
155	2	4	16	1	1	2.34385	3.26797	15.8333
159	2	4	16	1	1	2.234	2.43013	15.6167
162	1	1	39	2	1	2.56594	2.17391	16.1333
167	1	1	39	2	1	4.92126	2.03874	16.2333
168	1	1	39	2	1	9.34258	3.4965	17
172	1	1	45	2	1	3.3455	4.20168	15.5333
175	1	1	45	2	1	9.60592	1.30039	15.4167
177	1	1	45	2	1	2.74926	2.08117	16.3833
181	2	1	37	2	1	3.94668	2.98954	16.5833
188	2	1	37	2	1	8.955	4.53515	16.9833
190	2	1	37	2	1	7.83824	.	15.5
191	2	1	48	2	1	4.2188	1.97239	15.8667
194	2	1	48	2	1	9.22933	4.4843	16.1167
195	2	1	48	2	1	3.29652	3.75235	16.75
203	1	2	36	2	1	4.50925	3.4904	15.5
205	1	2	36	2	1	1.95368	3.61664	16.6167
208	1	2	36	2	1	9.7477	1.74978	16.8667
212	1	2	46	2	1	13.3457	3.08642	15.85
214	1	2	46	2	1	4.49365	4.62963	15.75
215	1	2	46	2	1	12.2479	3.0303	15.5833
225	2	2	33	2	1	2.80369	3.9604	15.8333
228	2	2	33	2	1	17.292	4.56621	16.0833
230	2	2	33	2	1	6.36688	2.60417	16.4833
232	2	2	44	2	1	8.41689	2.26757	16.5167
236	2	2	44	2	1	4.90923	0.854336	16.4167
239	2	2	44	2	1	9.47357	4.90196	15.6333
245	1	3	35	2	1	8.39133	3.96825	16.9667
248	1	3	35	2	1	5.5588	2.02429	16.1833
250	1	3	35	2	1	14.2476	1.74825	16.8
251	1	3	41	2	1	2.08615	2.08333	16.55
255	1	3	41	2	1	2.73731	3.17965	16.0167
258	1	3	41	2	1	2.95791	3.22061	16.4333
262	2	3	40	2	1	5.8309	3.62319	16.25
264	2	3	40	2	1	2.6229	2.6178	16.3167
268	2	3	40	2	1	7.3769	4.3956	16.35
276	2	3	43	2	1	4.45713	3.86847	16.2
277	2	3	43	2	1	3.54204	3.66972	15.4
279	2	3	43	2	1	3.10645	2.886	15.65
283	1	4	34	2	1	3.65527	2.46609	15.9333
284	1	4	34	2	1	7.00812	2.54453	16.7167
287	1	4	34	2	1	1.97449	4.31965	16.5167
293	1	4	47	2	1	4.23846	3.08166	16.0833
296	1	4	47	2	1	1.37085	2.17628	16.4667
299	1	4	47	2	1	4.12608	3.90625	16.65
305	2	4	38	2	1	9.71086	4.51467	17.0833
307	2	4	38	2	1	6.21297	3.92157	15.9167
309	2	4	38	2	1	9.95021	3.34448	16.9333
311	2	4	42	2	1	3.21915	3.40716	16.8833
316	2	4	42	2	1	7.05864	3.77358	16.8167
320	2	4	42	2	1	3.54498	3.16456	17.1167
3	1	1	8	1	2	7.74296	1.71233	6.31667
5	1	1	8	1	2	7.60373	3.5461	6.4
6	1	1	8	1	2	3.16788	2.82885	6.13333
13	1	1	9	1	2	3.51132	2.89017	6.1
15	1	1	9	1	2	24.1073	2.66667	6.35
20	1	1	9	1	2	6.19105	2.15983	6.41667
22	2	1	7	1	2	4.98935	2.48756	5.95
28	2	1	7	1	2	8.71984	2.22469	6
29	2	1	7	1	2	10.0871	3.34448	6.25
31	2	1	12	1	2	8.45635	4.6729	6.05
33	2	1	12	1	2	11.9464	2.83688	5.88333
36	2	1	12	1	2	5.04352	2.21239	5.85
42	1	2	5	1	2	5.34555	2.42718	7.38333
43	1	2	5	1	2	5.96009	4.02414	8.13333
46	1	2	5	1	2	4.34565	1.28287	7.48333
52	1	2	15	1	2	6.35374	4.16667	8.16667
53	1	2	15	1	2	2.49902	3.02572	8.06667
58	1	2	15	1	2	4.72576	4.93827	8.03333
62	2	2	2	1	2	5.15047	2.59067	7.8
64	2	2	2	1	2	5.01108	3.83142	6.9
69	2	2	11	1	2	10.6838	3.02115	7.18333
72	2	2	11	1	2	57.5268	2.8169	6.66667
76	2	2	11	1	2	3.02487	2.20264	6.71667
80	2	2	11	1	2	3.88222	4.0568	7.06667
82	1	3	6	1	2	13.6715	2.20507	7.68333
84	1	3	6	1	2	4.33523	2.10084	6.95
89	1	3	6	1	2	5.21751	3.30579	7.73333
94	1	3	10	1	2	3.54758	4.2735	7.88333
96	1	3	10	1	2	4.38181	2.10526	6.83333
98	1	3	10	1	2	4.09791	2.68097	6.81667
104	2	3	4	1	2	2.98487	4.4843	7.91667
107	2	3	4	1	2	5.8283	4.85437	7.85
110	2	3	4	1	2	3.33648	2.26757	8.1
111	2	3	14	1	2	5.07844	3.53982	8.33333
113	2	3	14	1	2	1.63749	1.98216	7.33333
117	2	3	14	1	2	2.85911	1.71674	7.41667
123	1	4	1	1	2	10.1165	3.04414	7.45
125	1	4	1	1	2	8.21283	5.44959	7.21667
126	1	4	1	1	2	4.3988	2.1097	6.56667
132	1	4	13	1	2	7.62154	2.10084	7.31667
135	1	4	13	1	2	3.85538	3.4965	8
138	1	4	13	1	2	9.85092	0.993049	7.83333
141	2	4	3	1	2	5.38051	1.35501	6.78333
142	2	4	3	1	2	2.98709	3.24149	6.48333
147	2	4	3	1	2	2.4987	2.68097	6.51667
152	2	4	16	1	2	2.30595	3.91389	5.78333
155	2	4	16	1	2	4.67912	3.26797	7.61667
159	2	4	16	1	2	1.80473	2.43013	7.56667
162	1	1	39	2	2	3.95863	2.17391	6.18333
167	1	1	39	2	2	5.89786	2.03874	6.13333
168	1	1	39	2	2	16.7055	3.4965	6.05
172	1	1	45	2	2	6.41221	4.20168	6.1
175	1	1	45	2	2	6.07883	1.30039	6.01667
177	1	1	45	2	2	2.55802	2.08117	5.96667
181	2	1	37	2	2	2.56763	2.98954	5.8
188	2	1	37	2	2	5.0999	4.53515	5.76667
190	2	1	37	2	2	5.90801	.	5.53333
191	2	1	48	2	2	2.41723	1.97239	5.7
194	2	1	48	2	2	6.84524	4.4843	5.66667
195	2	1	48	2	2	2.05348	3.75235	5.91667
203	1	2	36	2	2	3.49536	3.4904	7.21667
205	1	2	36	2	2	5.17103	3.61664	6.3
208	1	2	36	2	2	6.4667	1.74978	7.7
212	1	2	46	2	2	9.40517	3.08642	6.66667
214	1	2	46	2	2	7.17575	4.62963	8.2
215	1	2	46	2	2	9.75113	3.0303	7.93333
225	2	2	33	2	2	2.72119	3.9604	6.63333
228	2	2	33	2	2	8.45368	4.56621	7.38333
230	2	2	33	2	2	2.75665	2.60417	6.5
232	2	2	44	2	2	6.33072	2.26757	7.01667
236	2	2	44	2	2	6.80203	0.854336	6.6
239	2	2	44	2	2	8.53736	4.90196	6.83333
245	1	3	35	2	2	7.54946	3.96825	8.01667
248	1	3	35	2	2	9.54704	2.02429	6.58333
250	1	3	35	2	2	8.02896	1.74825	7.3
251	1	3	41	2	2	3.68745	2.08333	7.68333
255	1	3	41	2	2	4.13153	3.17965	6.7
258	1	3	41	2	2	3.37181	3.22061	6.98333
262	2	3	40	2	2	5.58731	3.62319	8.05
264	2	3	40	2	2	6.40062	2.6178	7.6
268	2	3	40	2	2	5.43798	4.3956	6.76667
276	2	3	43	2	2	4.76036	3.86847	8.16667
277	2	3	43	2	2	3.59613	3.66972	6.35
279	2	3	43	2	2	2.88777	2.886	7.95
283	1	4	34	2	2	4.19028	2.46609	7.1
284	1	4	34	2	2	4.10831	2.54453	8.28333
287	1	4	34	2	2	3.37258	4.31965	7.83333
293	1	4	47	2	2	7.10226	3.08166	7.48333
296	1	4	47	2	2	2.21506	2.17628	7.75
299	1	4	47	2	2	5.84815	3.90625	8.11667
305	2	4	38	2	2	4.82788	4.51467	7.53333
307	2	4	38	2	2	4.01788	3.92157	7.86667
309	2	4	38	2	2	6.68118	3.34448	8.33333
311	2	4	42	2	2	5.1404	3.40716	8.21667
316	2	4	42	2	2	10.0522	3.77358	6.93333
320	2	4	42	2	2	8.05534	3.16456	8.25

[truncated: 14 more sheets: Hair cortisol AUC, Creatine Kinase, Creatine Kinase AUC, Flight Speed, Body weight, Weighbacks, Attitude & Lameness, ADG, Shrink %, Shrink with Feed intake as a co, Rectal Temp, CBC, Hobo, Growsafe]
